# Supplementary material for: Gene expression analysis of whole blood RNA from pigs infected with low and high pathogenic African swine fever viruses
Source: Sci Rep. 2017 Aug 31;7:10115. doi: 10.1038/s41598-017-10186-4 (PMC5579198; doi:10.1038/s41598-017-10186-4)
Supplement: Supplementary file 2 — Table S5 [file 41598_2017_10186_MOESM2_ESM.xls]

## Sheet: P13_ED8
Gene expression analysis of whole blood RNA from pigs infected with low and high pathogenic African swine fever viruses
Crystal Jaing1,*, Raymond R.R. Rowland2, Jonathan E. Allen3, Andrea Certoma4, James B. Thissen1, John Bingham4, Brenton Rowe4, John R. White4, James W. Wynne4, Dayna Johnson4, Natasha N. Gaudreault2, David T. Williams4
Supplementary Table S5: Complete list of ASFV genes found in GRG infected pigs
Genome position	Gene ID	Gene Name	FPKM		ASF Reference	Link
184019	CUFF.14	DP71L	261200
161623	CUFF.23	E184L,I177L,I215L	239572
851	CUFF.30	ASFV_G_ACD_00270,MGF_110-11L,MGF_110-13L,MGF_110-14L,MGF_110-3L,
		MGF_110-4L,MGF_110-5L-6L,MGF_360-1L,MGF_360-2L,MGF_360-4L	238149
54550	gene65	A137R	128520
127284	gene119	CP312R	116113
175696	CUFF.24	DP238L,L11L,MGF_100-1L	103860
172086	gene162	I73R	98209
91913	CUFF.17	ASFV_G_ACD_01020,B119L,B318L,B354L,B438L,B602L,B646L,B962L	97645.6
124769	gene116	CP204L	84132.8
63192	gene71	K205R	68096.4
16624	gene28	ASFV_G_ACD_00290	66343.5
63894	CUFF.42	K196R,K78R	61278.9
18887	CUFF.32	ASFV_G_ACD_00330,ASFV_G_ACD_00350	56824.9
64733	CUFF.40	K145R,K421R	52927.3
152254	CUFF.20	H124R,H171R,H339R,QP383R	50217.2
154236	CUFF.26	H108R,H233R	37848.5
47021	gene56	ASFV_G_ACD_00600	35385.4
3916	gene3	L83L	32244.5
167778	gene155	E120R	27619.5
9346	gene14	MGF_110-7L	27087.6
48650	gene60	A151R	23762
162221	gene148	E183L	23097.1
128802	gene121	O61R	22603.9
181597	CUFF.29	ASFV_G_ACD_01870,I9R	21689.7
35795	CUFF.34	MGF_360-15R,MGF_505-4R,MGF_505-5R,MGF_505-6R	21208
4262	gene4	L60L	19212.6
10100	gene15	ASFV_G_ACD_00160	16579.4
138419	gene126	D129L	14926.5
183323	gene179	MGF_360-18R	14582
74520	gene82	EP364R	12622.4
59368	gene69	F165R	11599.6
145025	CUFF.19	D345L,S183L	11369.6
80915	gene85	C129R	11194.9
88804	gene93	C62L	10713.5
21389	CUFF.37	-	10695.6
89074	gene94	C962R	10336
25400	gene40	MGF_360-10L	10039.6
180669	gene173	I7L	9547.17
144381	gene131	D205R	9139.75
42632	gene53	MGF_505-9R	8115.13
137488	gene125	D205R	7706.02
168176	gene156	EP296R	7487.68
79482	gene84	M448R	6535.69
18576	gene31	ASFV_G_ACD_00320	6533.8
81352	gene86	C84L	6493.73
54996	gene66	F317L	6392.7
170595	gene160	I226R	6138.69
24162	gene39	MGF_360-9L	6112.49
46308	gene55	A224L	6041.3
106273	gene108	B407L	5656.69
164228	gene150	E301R	5435.33
181191	gene174	I8L	5297.06
98051	gene101	B475L	5258.74
182063	gene177	I10L	5188.28
186969	gene184	MGF_360-21R	4984.36
50195	CUFF.35	A179L,A238L,A859L,F334L	4957.18
134825	gene124	NP868R	4949.52
19466	CUFF.33	MGF_360-12L	4772.04
129067	gene122	NP1450L	4687.98
70610	gene78	EP424R	4636.82
107539	CUFF.4	B175L	4601.84
171272	gene161	I243L	4415.73
165167	gene151	E146L	4410.52
26464	gene41	MGF_360-11L	4409.92
16961	gene29	ASFV_G_ACD_00300	4200.73
143971	gene130	D117L	4053.08
66513	gene76	EP1242L	3857.48
10486	gene16	MGF_110-8L	3852.94
82084	CUFF.3	C122R,C717R	3839.66
3211	gene2	KP177R	3655.5
17221	gene30	MGF_360-6L	3290.16
87186	gene91	C315R	3222.03
151140	gene136	H359L	3210.2
139189	gene128	D339L	3040.07
11087	gene17	MGF_100-1R	2977.85
56999	gene68	F778R	2894.44
117259	gene115	CP2475L	2875.16
40746	gene52	MGF_505-7R	2790.31
166991	gene154	E248R	2774.25
174919	CUFF.27	ASFV_G_ACD_01760,I196L	2593.92
133501	gene123	NP419L	2507.76
172514	gene163	I329L	2498.24
113169	gene113	G1211R	2426.47
19732	gene36	MGF_300-1L	2225.6
162806	gene149	E423R	2208.45
4579	gene5	MGF_360-3L	2122.53
125405	gene117	CP530R	2101.56
6039	gene7	MGF_110-1L	2056.39
138881	gene127	DP79L	1909.92
147530	gene135	P1192R	1774.92
109107	CUFF.10	G1340L	1769.37
75693	gene83	M1249L	1642.63
34785	gene47	MGF_505-3R	1519.03
108113	gene110	B263R	1454.21
33118	gene46	MGF_505-2R	1323.02
140340	gene129	D1133L	1276.8
70320	gene77	EP84R	1272.94
165844	gene152	E199L	1248.21
19226	gene35	X69R	1164.95
59852	gene70	F1055L	1133.8
97540	gene100	B169L	1058.86
23041	gene38	MGF_360-8L	847.443
30594	gene44	MGF_360-13L	843.428
6863	gene9	MGF_110-2L	534.915
27733	gene42	MGF_505-1R	490.796
31839	gene45	MGF_360-14L	475.333
146674	gene134	S273R	400.954
72361	gene79	EP152R	160.889
177726	gene171	MGF_505-11L	130.76

## Sheet: P14_ED7
S2 Table: Complete list of ASFV genes found in GRG infected pigs
Genome position	Gene ID	Gene Name	FPKM
81607	CUFF.65	-	2562940
18507	CUFF.1	-	2167650
184019	gene180	DP71L	764846
169357	CUFF.55	L11L	475615
81804	CUFF.66	-	389701
161623	CUFF.46	E183L,E184L	245242
18887	CUFF.2	ASFV_G_ACD_00330,ASFV_G_ACD_00350	150275
7214	CUFF.24	MGF_110-3L	118256
7960	CUFF.29	MGF_110-4L,MGF_110-5L-6L	103196
185656	CUFF.64	-	99500.8
167778	gene155	E120R	83321.3
124769	gene116	CP204L	82778.6
172086	gene162	I73R	77236.2
3912	CUFF.13	L83L	76217.2
16624	gene28	ASFV_G_ACD_00290	75242.1
74511	CUFF.62	EP364R	68483.1
127000	CUFF.8	CP312R,CP80R	60267.3
63192	gene71	K205R	58253.3
54550	CUFF.44	A137R	47590
88201	gene92	C147L	34808.3
9346	CUFF.31	MGF_110-7L	34233.4
173791	gene164	I215L	31817.9
64733	gene74	K145R	31137.6
48650	CUFF.40	A151R,MGF_360-15R	30123.6
103589	CUFF.11	B646L	29601.5
128787	CUFF.14	O61R	28633.6
175696	gene168	DP238L	25502.1
63894	CUFF.3	K196R,K78R	25421.2
99613	gene102	B354L	23318
92100	CUFF.63	B119L,B318L,B438L,B962L	20503.6
18576	gene31	ASFV_G_ACD_00320	20378
152254	CUFF.21	H124R,H171R,H339R	19777.8
15085	gene26	ASFV_G_ACD_00270	19072.9
183323	gene179	MGF_360-18R	18991.1
23041	CUFF.34	MGF_360-10L,MGF_360-11L,MGF_360-8L,MGF_360-9L	18057
154236	CUFF.7	H108R,H233R	17564.2
138311	CUFF.49	D129L	16710.7
851	CUFF.9	MGF_360-1L,MGF_360-2L	15569.4
143877	CUFF.53	D117L	15398.8
100688	gene103	B602L	14937.3
169485	CUFF.56	E66L,I267L	13435.7
180669	gene173	I7L	12844.7
186969	gene184	MGF_360-21R	12272.8
10085	CUFF.33	ASFV_G_ACD_00160	12022.1
181597	CUFF.61	ASFV_G_ACD_01870,I9R	11388.4
174470	gene165	I177L	11179.2
145025	CUFF.48	D345L,S183L	10658.7
20765	CUFF.28	-	9966.76
165167	gene151	E146L	9889.79
137488	gene125	D205R	9613.59
79482	gene84	M448R	9486.13
129067	CUFF.47	NP1450L,NP419L	7985.73
15241	gene27	MGF_360-4L	7973.98
59368	gene69	F165R	7845.73
17221	gene30	MGF_360-6L	7771.77
89074	CUFF.69	C962R	7269.72
138881	CUFF.50	DP79L	7148.13
53778	gene64	A179L	7127.94
117259	gene115	CP2475L	7105.76
164228	gene150	E301R	6853.76
168176	gene156	EP296R	6690.16
166471	gene153	E165R	6346.98
70320	gene77	EP84R	5955.18
11487	CUFF.6	ASFV_G_ACD_00190,MGF_110-9L	5841.46
42632	CUFF.30	MGF_505-10R,MGF_505-9R	5716.52
14236	gene25	MGF_110-13L	5462
39040	CUFF.26	MGF_505-6R,MGF_505-7R	4927.77
84954	CUFF.68	C257L,C475L	4755.37
39949	CUFF.27	F334L	4725.32
10486	CUFF.35	MGF_110-8L	4476.84
107539	CUFF.4	B175L	4336.99
82084	CUFF.67	C122R,C717R	4252.51
20765	CUFF.25	MGF_505-5R	4162.16
4491	CUFF.19	MGF_360-3L	3956.19
47342	CUFF.37	A104R	3943.31
66513	gene76	EP1242L	3851.47
34785	gene47	MGF_505-3R	3763.22
54996	gene66	F317L	3724.04
134825	gene124	NP868R	3675.44
3211	gene2	KP177R	3624.93
166991	gene154	E248R	3620.26
174919	CUFF.57	ASFV_G_ACD_01760,I196L	3595.59
56999	gene68	F778R	3514
97540	gene100	B169L	3375.81
170595	gene160	I226R	3325.78
81352	gene86	C84L	3176.95
125405	gene117	CP530R	3130.03
113169	gene113	G1211R	3001.9
98051	gene101	B475L	2953.28
146674	CUFF.20	P1192R,S273R	2943.05
128228	CUFF.15	O174L	2929.95
169069	gene157	E111R	2851.27
108113	gene110	B263R	2822.69
46308	gene55	A224L	2821.74
176589	CUFF.58	DP63R,MGF_360-16R	2544.71
33118	gene46	MGF_505-2R	2438.27
12783	gene21	MGF_110-11L	2435.25
29354	CUFF.36	MGF_360-12L	2355.8
73368	gene81	EP402R	2347.79
172514	gene163	I329L	2296.49
72822	gene80	EP153R	2188.91
140340	CUFF.52	D1133L	2167.53
102335	gene104	B385R	2163.77
51200	gene63	A859L	2124.18
87186	gene91	C315R	2079.11
182063	gene177	I10L	1797.95
65204	gene75	K421R	1696.5
70610	gene78	EP424R	1634.08
11087	gene17	MGF_100-1R	1486
139189	CUFF.51	D339L	1474.91
21936	CUFF.32	MGF_300-4L	1470.72
75693	gene83	M1249L	1349.15
47653	gene58	A240L	1299.72
106273	gene108	B407L	1288.37
6039	CUFF.22	MGF_110-1L	1166.11
59852	gene70	F1055L	1142.11
181191	gene174	I8L	1139.36
171272	gene161	I243L	1137.51
109107	gene112	G1340L	1038.34
35795	gene49	MGF_505-4R	945.567
19732	gene36	MGF_300-1L	925.513
13252	gene22	MGF_110-14L	859.072
13791	gene24	MGF_110-12L	811.749
27733	gene42	MGF_505-1R	587.55
165844	gene152	E199L	432.554
30594	CUFF.38	MGF_360-13L	400.843
177726	gene171	MGF_505-11L	60.418
105569	CUFF.10	B125R	0
105919	CUFF.12	B117L	0
108901	CUFF.5	B66L	0
116786	CUFF.16	CP123L	0
12491	gene20	ASFV_G_ACD_00210	0
13601	gene23	ASFV_G_ACD_00240	0
144381	gene131	D205R	0
151140	gene136	H359L	0
155338	CUFF.41	H240R	0
156056	CUFF.45	Q706L,QP509L,R298L	0
160524	CUFF.42	QP383R	0
162806	CUFF.43	E423R	0
16961	gene29	ASFV_G_ACD_00300	0
179472	gene172	MGF_100-1L	0
184330	CUFF.59	DP96R	0
184948	gene182	ASFV_G_ACD_01940	0
186392	CUFF.54	ASFV_G_ACD_01960	0
188028	CUFF.18	ASFV_G_ACD_01980	0
188729	gene186	ASFV_G_ACD_01990	0
188996	gene187	DP60R	0
19198	gene34	ASFV_G_ACD_00360	0
19226	gene35	X69R	0
31839	CUFF.39	MGF_360-14L	0
35705	gene48	ASFV_G_ACD_00520	0
4262	CUFF.17	L60L	0
47021	gene56	ASFV_G_ACD_00600	0
48275	gene59	A118R	0
50470	gene62	A238L	0
5603	gene6	ASFV_G_ACD_00070	0
6682	gene8	ASFV_G_ACD_00090	0
6863	CUFF.23	MGF_110-2L	0
72361	gene79	EP152R	0
7794	gene11	ASFV_G_ACD_00120	0
80915	gene85	C129R	0
88804	gene93	C62L	0
91913	gene95	ASFV_G_ACD_01020	0

## Sheet: P16_ED10
S2 Table: Complete list of ASFV genes found in GRG infected pigs
Genome position	Gene ID	Gene Name	FPKM
81827	CUFF.49	-	1104100
11487	CUFF.3	ASFV_G_ACD_00190,ASFV_G_ACD_00270,MGF_110-12L,MGF_110-9L	625035
164139	CUFF.4	-	524124
185795	CUFF.7	-	412078
81544	CUFF.48	-	320767
184019	gene180	DP71L	267893
18887	CUFF.17	ASFV_G_ACD_00330,ASFV_G_ACD_00350	190575
164228	CUFF.31	E301R,I73R	179760
161623	gene147	E184L	158848
21069	CUFF.1	-	152236
124769	gene116	CP204L	148830
16624	gene28	ASFV_G_ACD_00290	140525
127284	gene119	CP312R	111889
7274	gene10	MGF_110-3L	77708.6
167778	gene155	E120R	52669.4
63192	CUFF.32	K205R	50243.3
180280	CUFF.43	-	48944.8
173791	gene164	I215L	45810.1
175696	gene168	DP238L	45057.1
7960	gene12	MGF_110-4L	44404.9
3916	gene3	L83L	42655.3
9346	gene14	MGF_110-7L	34432.2
162221	gene148	E183L	33691.5
54545	CUFF.25	A137R	32298.4
99613	gene102	B354L	32265.8
47333	CUFF.19	A104R	31596.7
88201	gene92	C147L	27861.1
184330	gene181	DP96R	27224.8
8522	gene13	MGF_110-5L-6L	25701.4
92100	CUFF.47	B119L,B169L,B318L,B438L,B475L,B962L	24147.2
103589	CUFF.9	B646L	23243.7
100688	gene103	B602L	23035.8
16745	CUFF.6	-	22273.5
72361	CUFF.29	EP152R,EP153R,EP364R,EP402R	21000.1
49301	CUFF.24	MGF_360-15R	19979.7
137488	gene125	D205R	16495
181597	CUFF.34	ASFV_G_ACD_01870,I9R	13612.4
138881	gene127	DP79L	13350.1
174470	gene165	I177L	13049.2
180669	gene173	I7L	11631.1
143971	gene130	D117L	11542.1
183323	gene179	MGF_360-18R	11466.3
166471	gene153	E165R	10854.1
138419	gene126	D129L	10655.1
21829	CUFF.16	MGF_360-10L,MGF_360-11L,MGF_360-12L	10571.5
144381	CUFF.5	D205R	10428.3
169485	CUFF.36	E66L,I267L	10339.8
128802	gene121	O61R	10128.1
24162	gene39	MGF_360-9L	9087.91
45438	CUFF.12	F334L	8677.68
18521	CUFF.15	-	8452.58
48598	CUFF.21	A151R	8353.69
10100	gene15	ASFV_G_ACD_00160	8047.78
152254	CUFF.40	H108R,H124R,H171R,H233R,H339R	7978.19
186969	gene184	MGF_360-21R	7871.9
145025	CUFF.13	D345L,S183L	7508.47
63894	CUFF.27	K145R,K196R,K421R,K78R	7228.03
3211	gene2	KP177R	7206.83
66513	CUFF.30	EP1242L	7186.52
127000	gene118	CP80R	7140.7
14236	gene25	MGF_110-13L	6972.87
116786	gene114	CP123L	6703.37
89074	CUFF.54	C962R	6593.79
6039	gene7	MGF_110-1L	6533.62
169069	gene157	E111R	5916.82
179472	gene172	MGF_100-1L	5731.5
129067	gene122	NP1450L	5567.35
50470	gene62	A238L	5371.98
168176	gene156	EP296R	5254.82
117259	gene115	CP2475L	5147.94
2019	gene1	MGF_360-2L	4899.59
171272	gene161	I243L	4704.17
165167	gene151	E146L	4701.59
17147	CUFF.11	MGF_360-6L	4602.57
79482	CUFF.46	C129R,M448R	4520.93
53778	gene64	A179L	4516.71
84954	CUFF.51	C257L,C475L	4463.9
47653	gene58	A240L	4424.39
87186	CUFF.52	C315R	4367.1
42632	gene53	MGF_505-9R	4333.56
40746	gene52	MGF_505-7R	4310.9
107539	gene109	B175L	4189.62
133501	gene123	NP419L	4184.43
54996	gene66	F317L	3937.86
46308	gene55	A224L	3788.79
70320	CUFF.33	EP84R	3707.38
11087	gene17	MGF_100-1R	3700.41
134825	gene124	NP868R	3616.36
15241	CUFF.2	MGF_360-4L	3513.96
102334	CUFF.53	B385R	3377.9
174919	CUFF.37	ASFV_G_ACD_01760,I196L	3357.63
125405	gene117	CP530R	3356.97
37344	gene50	MGF_505-5R	3294.82
176589	CUFF.38	DP63R,MGF_360-16R	3205.24
172514	gene163	I329L	3063.58
113169	gene113	G1211R	2944.57
106273	CUFF.14	B407L	2716.7
851	gene0	MGF_360-1L	2557.81
33118	CUFF.23	MGF_505-2R,MGF_505-3R	2547.09
56999	gene68	F778R	2489.37
151140	gene136	H359L	2474.88
162733	CUFF.45	E423R	2464.95
19596	CUFF.20	MGF_300-1L	2280.37
75693	gene83	M1249L	2133.83
181191	gene174	I8L	2127.92
30594	gene44	MGF_360-13L	1778
39040	gene51	MGF_505-6R	1755.28
170595	gene160	I226R	1678.74
13252	gene22	MGF_110-14L	1604.44
4579	gene5	MGF_360-3L	1574.38
51200	gene63	A859L	1525.84
27733	CUFF.22	MGF_505-1R	1443.86
6863	gene9	MGF_110-2L	1384.81
21936	gene37	MGF_300-4L	1322.52
82084	CUFF.50	C122R,C717R	1237.56
166991	gene154	E248R	1180.62
44563	CUFF.8	MGF_505-10R	1099.82
139189	gene128	D339L	1082.16
128228	gene120	O174L	994.925
10486	gene16	MGF_110-8L	880.117
109107	gene112	G1340L	843.151
182063	gene177	I10L	774.904
140340	gene129	D1133L	729.879
108113	gene110	B263R	681.693
165844	gene152	E199L	403.928
177726	gene171	MGF_505-11L	169.259
23041	gene38	MGF_360-8L	106.156
105569	gene106	B125R	0
105919	CUFF.10	B117L	0
108901	gene111	B66L	0
12491	gene20	ASFV_G_ACD_00210	0
12783	gene21	MGF_110-11L	0
13601	gene23	ASFV_G_ACD_00240	0
146674	CUFF.39	P1192R,S273R	0
155338	CUFF.41	H240R	0
156056	CUFF.44	Q706L,QP509L,R298L	0
160524	CUFF.42	QP383R	0
16961	gene29	ASFV_G_ACD_00300	0
182814	CUFF.35	L11L	0
184948	gene182	ASFV_G_ACD_01940	0
18576	gene31	ASFV_G_ACD_00320	0
186392	gene183	ASFV_G_ACD_01960	0
188028	gene185	ASFV_G_ACD_01980	0
188729	gene186	ASFV_G_ACD_01990	0
188996	gene187	DP60R	0
19198	gene34	ASFV_G_ACD_00360	0
19226	gene35	X69R	0
31839	gene45	MGF_360-14L	0
35705	gene48	ASFV_G_ACD_00520	0
35795	CUFF.18	MGF_505-4R	0
4262	gene4	L60L	0
47021	gene56	ASFV_G_ACD_00600	0
48275	gene59	A118R	0
5603	gene6	ASFV_G_ACD_00070	0
59368	CUFF.26	F165R	0
59852	gene70	F1055L	0
6682	gene8	ASFV_G_ACD_00090	0
70610	CUFF.28	EP424R	0
7794	gene11	ASFV_G_ACD_00120	0
81352	gene86	C84L	0
88804	gene93	C62L	0
91913	gene95	ASFV_G_ACD_01020	0
