# Supplementary material for: Gene expression analysis of whole blood RNA from pigs infected with low and high pathogenic African swine fever viruses
Source: Sci Rep. 2017 Aug 31;7:10115. doi: 10.1038/s41598-017-10186-4 (PMC5579198; doi:10.1038/s41598-017-10186-4)
Supplement: Supplementary file 3 — Table S6 [file 41598_2017_10186_MOESM3_ESM.xls]

## Sheet: GRG-ED
S3 Table. Statistically significant differentially expressed genes in GRG and OURT pigs
									D0, mean of 3 pigs	ED, mean of 3 pigs				FPKM1 individual pig data D0			FPKM1 individual pig data ED
Direction	Ensembl ID	Pig GB	Human GB	Human Gene Name	Genome Annotation	Designated Gene Name	Locus ID	Locus	FPKM1	FPKM2	log2(fold_change)	q_value		1-P13	1-P14	1-P16	2-P13	2-P14	2-P16
UP	ENSSSCG00000019572	-	-	-	MIR122	MIR122	XLOC_032096	chr1:179916335-179916420	1038.67	183670	7.46623	0.00229259		1886.38	201.743	1027.88	43726.5	183670	276627
UP	ENSSSCG00000029879	-	NM_001063.3	TF	LTF	LTF	XLOC_117375	chr13:32577742-32609425	4.62669	224.469	5.60039	0.00229259		5.12406	3.77044	4.98557	356.2	224.469	138.577
UP	ENSSSCG00000008228	-	NM_006433.4	GNLY	NKL	NKL	XLOC_266304	chr3:61953108-61957917	66.9347	2609.41	5.28483	0.00229259		86.17	72.1648	42.4692	141.739	2609.41	2690.32
UP	ENSSSCG00000006590	-	-	-	S100A8	S100A8	XLOC_293248	chr4:105091815-105092757	16.4562	460.442	4.80631	0.00229259		2.96568	20.8687	25.5344	756.209	460.443	293.312
UP	ENSSSCG00000006588	-	-	-	S100A9	S100A9	XLOC_292608	chr4:105063476-105066330	28.8157	670.854	4.54107	0.00229259		26.927	39.8478	19.6723	838.538	670.854	408.529
UP	-	NM_213766	-	-	HSP70.2	HSP70.2	XLOC_025680	GL896522-1:0-1798	29.0501	539.221	4.21426	0.00229259		11.3208	20.7803	55.0491	51.2306	539.221	423.924
UP	ENSSSCG00000030582	-	NM_006399.3	BATF	BATF	BATF	XLOC_363446	chr7:104502355-104524738	1.55548	27.5737	4.14786	0.00229259		0.820058	2.32375	1.52263	16.8575	27.5737	12.7718
UP	ENSSSCG00000016903	-	NM_006144.3	GZMA	GZMA	GZMA	XLOC_202721	chr16:36385660-36398843	10.9959	181.991	4.04883	0.00229259		0.233102	8.40963	24.345	106.932	181.991	66.0505
UP	ENSSSCG00000003155	-	NM_014330.3	PPP1R15A	-	PPP1R15A	XLOC_334433	chr6:49919431-49922418	2.95252	47.2995	4.00181	0.00229259		2.23144	1.96514	4.66096	31.8559	47.2995	28.1453
UP	ENSSSCG00000010271	-	NM_005041.4	PRF1	-	PRF1	XLOC_154894	chr14:79362327-79368399	4.8772	73.9588	3.9226	0.00229259		2.01464	4.03617	8.58079	40.8684	73.9587	32.7949
UP	ENSSSCG00000017705	-	-	-	CCL5	CCL5	XLOC_102950	chr12:41221823-41228684	55.9891	847.688	3.92032	0.00229259		50.3895	31.5787	85.9989	329.352	847.689	466.91
UP	ENSSSCG00000026043	-	-	-	-	TGM3	XLOC_216028	chr17:37609249-37616984	7.58436	109.978	3.85804	0.00229259		11.2949	7.05658	4.40161	149.749	109.978	51.5151
UP	-	NM_001004027	-	-	HMOX1	HMOX1	XLOC_015604	GL894747-1:2934-9591	2.00416	28.3731	3.82345	0.00229259		0.117529	3.2764	2.61856	12.2433	28.3731	20.8575
UP	ENSSSCG00000007007	-	-	-	IDO1	IDO1	XLOC_215929	chr17:10913977-10928837	5.55727	75.3397	3.76096	0.00229259		5.91296	9.91674	0.8421	45.6477	75.3398	64.2667
UP	ENSSSCG00000030623	-	NM_018053.3	XKR8	-	XKR8	XLOC_334770	chr6:78625625-78628679	4.17479	54.0087	3.69341	0.00229259		4.68661	6.53254	1.30523	12.2054	54.0087	76.9834
UP	ENSSSCG00000004747	-	-	-	-	RTF1	XLOC_031994	chr1:144962092-144965518	6.32571	80.3595	3.66717	0.00229259		0.773419	11.2032	7.00047	5.37128	80.3597	122.6
UP	ENSSSCG00000026173	-	NM_005502.3	ABCA1	-	ABCA1	XLOC_031262	chr1:275484846-275497222	1.38612	15.1226	3.44758	0.00229259		0.0807216	1.32369	2.75394	16.9449	15.1226	2.03985
UP	ENSSSCG00000006481	-	NM_182679.2	GPATCH4	GPATCH4	GPATCH4	XLOC_293195	chr4:102292227-102298700	1.76248	19.2119	3.44632	0.00229259		1.1414	2.2728	1.87323	43.7753	19.2119	21.4575
UP	ENSSSCG00000022427	-	NM_002922.3	RGS1	-	RGS1	XLOC_077204	chr10:2731421-2735655	3.65079	38.2462	3.38904	0.00229259		2.90027	4.80484	3.24727	15.4966	38.2462	22.9081
UP	ENSSSCG00000007146	-	-	-	SIGLEC-1	SIGLEC-1	XLOC_215650	chr17:36327994-36348755	0.999266	10.0083	3.32419	0.00229259		0.166709	0.7974	2.03369	8.78145	10.0083	5.15773
UP	ENSSSCG00000013556	-	NM_001974.4	ADGRE1	-	ADGRE1	XLOC_237666	chr2:72636474-72755249	4.2924	42.8773	3.32036	0.00229259		5.50392	4.73476	2.63852	63.6133	42.8773	19.1419
UP	ENSSSCG00000010201	-	NM_145313.3	RASGEF1A	-	RASGEF1A	XLOC_154850	chr14:66257461-66261588	0.747007	7.21058	3.27092	0.00229259		0.647613	0.637193	0.956214	3.56047	7.21058	3.25933
UP	ENSSSCG00000017755	-	NM_000625.4	NOS2	NOS2	NOS2	XLOC_103545	chr12:46022453-46053582	1.84985	16.2345	3.13358	0.00229259		0.845437	1.41492	3.28919	10.9571	16.2345	7.49645
UP	ENSSSCG00000003231	-	-	-	NKG7	NKG7	XLOC_335490	chr6:51689137-51694302	15.7989	128.771	3.02691	0.00229259		22.4103	6.86683	18.1195	83.3153	128.771	42.0028
UP	ENSSSCG00000005423	-	NM_005502.3	ABCA1	-	-	XLOC_032391	chr1:275740046-275767874	9.08916	69.9367	2.94383	0.00229259		13.2565	6.84526	7.16574	73.4337	69.9367	23.2907
UP	ENSSSCG00000008977	-	NM_001565.3	CXCL10	CXCL10	CXCL10	XLOC_385528	chr8:75809804-75991009	30.381	231.113	2.92736	0.00229259		9.94867	50.2822	30.9122	165.235	231.113	238.017
UP	ENSSSCG00000026173	-	NM_005502.3	ABCA1	-	ABCA1	XLOC_031264	chr1:275502202-275506476	1.14457	8.63348	2.91514	0.00229259		0.413609	1.56648	1.45361	9.36183	8.63348	2.76958
UP	ENSSSCG00000018001	-	-	-	-	GAS7	XLOC_103719	chr12:57523554-57542303	18.1723	134.81	2.89111	0.00229259		25.7207	12.0287	16.7675	132.671	134.81	62.5153
UP	-	NM_213976_8	-	-	CD163	CD163	XLOC_011976	GL894123-1:49-358	21.0998	153.839	2.86612	0.00229259		38.7904	12.3117	12.1972	94.0394	153.839	144.587
UP	ENSSSCG00000010830	-	NM_021958.3	HLX	-	HLX	XLOC_077222	chr10:12515332-12519127	2.89028	21.0434	2.86408	0.00229259		1.71009	3.67228	3.28848	23.8738	21.0434	8.12554
UP	ENSSSCG00000004557	-	NM_000943.4	PPIC	-	-	XLOC_030636	chr1:118803259-118806508	21.2233	153.809	2.85742	0.00229259		11.6449	40.3136	11.7113	176.186	153.81	106.22
UP	ENSSSCG00000017555	-	NM_006107.3	LUC7L3	-	LUC7L3	XLOC_102868	chr12:27154972-27170397	43.7316	305.584	2.80482	0.00229259		38.7943	44.2282	48.1723	69.8492	305.583	206.44
UP	ENSSSCG00000024344	-	None	-	CCR5	CCR5	XLOC_116619	chr13:32547167-32551732	4.01926	25.9889	2.69289	0.00229259		4.54756	2.16503	5.3452	19.1749	25.9889	5.91216
UP	ENSSSCG00000016657	-	None	-	-	AOAH	XLOC_225460	chr18:41062586-41237516	37.6217	241.44	2.68202	0.00229259		19.0076	43.2497	50.6079	178.693	241.439	57.4951
UP	ENSSSCG00000028875	-	NM_032782.4	HAVCR2	-	HAVCR2	XLOC_203085	chr16:71988443-71992850	3.99353	25.0517	2.64917	0.00229259		8.95022	1.39045	1.63991	34.1401	25.0517	10.5375
UP	-	NM_213821_1	-	-	SLC11A1	SLC11A1	XLOC_003647	GL892871-2:40102-49549	2.96622	18.1013	2.6094	0.00229259		0.396911	5.28565	3.21609	19.856	18.1013	4.32763
UP	ENSSSCG00000003222	-	NM_032298.2	SYT3	-	SYT3	XLOC_335483	chr6:51316835-51327148	2.41165	14.5217	2.59012	0.00229259		1.73785	3.0877	2.4094	10.4029	14.5217	4.2076
UP	ENSSSCG00000001993	-	-	-	-	TGM1	XLOC_362644	chr7:80301177-80316080	11.8727	70.6236	2.5725	0.00229259		13.5671	16.2399	5.81103	99.2793	70.6236	34.2316
UP	ENSSSCG00000029668	-	NM_000878.3	IL2RB	-	-	XLOC_314061	chr5:8230413-8246604	9.30905	55.3663	2.5723	0.00229259		9.92499	6.01127	11.9909	33.4616	55.3662	23.9221
UP	-	NM_001031778	-	-	PLIN3	PLIN3	XLOC_002165	GL892621-1:1828-25162	5.58666	32.7689	2.55227	0.00229259		0.366586	11.1358	5.25759	29.9498	32.7689	8.97957
UP	ENSSSCG00000013517	-	NR_046386.1	UHRF2	-	UHRF1	XLOC_238667	chr2:74678791-74698104	4.63498	26.8159	2.53246	0.00229259		4.0464	5.44539	4.41314	20.1113	26.8159	24.3854
UP	ENSSSCG00000024692	-	NM_004587.2	RRBP1	-	RRBP1	XLOC_215977	chr17:29460248-29483987	20.9427	119.72	2.51514	0.00229259		24.0163	19.2857	19.5261	104.549	119.72	95.4584
UP	ENSSSCG00000001396	-	-	-	TNF	TNF	XLOC_363000	chr7:27549618-27552377	2.07543	11.8122	2.5088	0.00229259		1.23062	2.09565	2.90003	13.1367	11.8123	2.01102
UP	ENSSSCG00000002815	-	None	-	GPR56	GPR56	XLOC_334184	chr6:17648673-17672538	20.4715	116.362	2.50694	0.00229259		15.2823	7.32893	38.8032	66.3813	116.362	45.5149
UP	ENSSSCG00000012963	-	NM_005146.4	SART1	-	SART1	XLOC_238185	chr2:5471522-5476996	6.34571	35.7213	2.49293	0.00229259		1.05776	10.6965	7.28287	31.439	35.7212	20.1434
UP	ENSSSCG00000008710	-	XM_011513401.1	JAKMIP1	-	JAKMIP1	XLOC_384891	chr8:2813159-2853662	5.0937	28.366	2.47738	0.00229259		4.7956	4.13681	6.34869	17.5337	28.366	9.55301
UP	-	NM_001128469	-	-	ISG15	ISG15	XLOC_020886	GL895967-2:57880-60182	81.9601	450.322	2.45796	0.00229259		36.3737	50.1414	159.365	486.072	450.322	203.789
UP	ENSSSCG00000011624	-	NR_073375.1	MCM2	-	MCM2	XLOC_117658	chr13:80160498-80167874	6.53332	35.8242	2.45504	0.00229259		5.89785	7.48076	6.22135	40.6158	35.8242	26.8265
UP	ENSSSCG00000003949	-	-	-	CDC20	CDC20	XLOC_336050	chr6:155337399-155345061	4.62934	24.9624	2.43088	0.00229259		5.97925	3.67175	4.23701	24.505	24.9624	16.9235
UP	ENSSSCG00000022258	-	NM_003064.3	SLPI	-	-	XLOC_216145	chr17:53182842-53185699	10.6949	54.7626	2.35626	0.00229259		15.0255	8.52907	8.53021	90.3886	54.7626	32.2327
UP	ENSSSCG00000007366	-	-	-	MYBL2	MYBL2	XLOC_215805	chr17:51696560-51726944	5.60651	28.4519	2.34335	0.00229259		8.58158	4.45345	3.78451	26.6676	28.4519	22.9947
UP	-	NM_001098591	-	-	BLOC1S5	BLOC1S5	XLOC_362905	chr7:5314413-5552616	5.1586	25.714	2.31751	0.00229259		5.22051	6.32307	3.93221	31.5177	25.714	18.8234
UP	ENSSSCG00000023178	-	NM_138456.3	BATF2	-	BATF2	XLOC_237252	chr2:6312413-6321116	2.9658	14.5449	2.29402	0.00229259		2.41213	4.18202	2.30325	13.9931	14.5449	1.69266
UP	ENSSSCG00000012077	-	NM_002463.1	MX2	MX1,MX2	MX1,MX2	XLOC_118081	chr13:214988831-215059050	299.611	1454.23	2.2791	0.00229259		192.029	256.172	450.633	1620.29	1454.23	474.557
UP	ENSSSCG00000000981	-	NM_024324.4	CRELD2	-	CRELD2	XLOC_314556	chr5:110965899-110973542	3.86415	18.5908	2.26636	0.00229259		2.90546	5.56552	3.12146	18.0765	18.5908	10.6509
UP	ENSSSCG00000001952	-	NM_020529.2	NFKBIA	NFKBIA	NFKBIA	XLOC_362608	chr7:69417543-69421385	39.8276	190.266	2.25618	0.00229259		41.0053	34.4276	44.05	289.686	190.266	86.6189
UP	ENSSSCG00000003483	-	NM_012387.2	PADI4	-	PADI4	XLOC_334666	chr6:70279752-70310491	37.0943	175.06	2.23858	0.00229259		44.0932	38.7306	28.4591	230.201	175.06	70.0598
UP	ENSSSCG00000018001	-	-	-	-	GAS7	XLOC_103718	chr12:57510248-57519082	5.2865	24.2754	2.19911	0.00229259		3.99912	6.39165	5.46872	25.8186	24.2754	5.06359
UP	ENSSSCG00000004666	-	-	-	SQRDL	SQRDL	XLOC_030745	chr1:140670862-140706406	6.50147	29.6608	2.18972	0.00229259		6.4924	6.72426	6.28773	24.3751	29.6608	4.65918
UP	ENSSSCG00000003332	-	NM_016547.2	SDF4	-	SDF4	XLOC_334556	chr6:57998380-58008491	26.8444	122.425	2.18921	0.00229259		15.3719	29.5195	35.6417	115.572	122.425	52.7939
UP	ENSSSCG00000007508	-	None	-	ZBP1	ZBP1	XLOC_216205	chr17:65130955-65146911	76.1752	343.17	2.17153	0.00229259		77.2278	59.8666	91.4312	403.869	343.17	102.125
UP	ENSSSCG00000023604	-	NM_015907.2	LAP3	-	-	XLOC_385367	chr8:12379685-12387779	23.1643	104.255	2.17014	0.00229259		4.80952	45.6059	19.0775	56.5041	104.255	71.7024
UP	ENSSSCG00000017789	-	NM_198147.2	ABHD15	-	ABHD15	XLOC_103571	chr12:47708158-47714323	1.66843	7.37873	2.14488	0.00229259		0.706467	1.26072	3.03809	4.73108	7.37873	2.46067
UP	ENSSSCG00000009720	-	NM_001291510.1	DDX60L	-	DDX60	XLOC_154548	chr14:22338619-22365351	15.0341	65.9383	2.13288	0.00229259		10.1821	7.05748	27.8627	90.0291	65.9383	21.6959
UP	ENSSSCG00000014399	-	NM_001135608.1	ARHGAP26	-	ARHGAP26	XLOC_238061	chr2:150517867-150533680	18.8776	82.4225	2.12636	0.00229259		15.3924	21.3276	19.9128	64.4455	82.4225	15.6772
UP	ENSSSCG00000017614	-	-	-	-	TRIM25	XLOC_102876	chr12:34080937-34087906	23.1278	100.165	2.11468	0.00229259		18.6836	25.9553	24.7446	94.1919	100.165	38.2908
UP	ENSSSCG00000003513	-	-	-	-	ECE1	XLOC_335724	chr6:73667534-73721020	16.8172	71.7763	2.09357	0.00229259		19.3864	20.9802	10.0851	60.2109	71.7763	39.558
UP	ENSSSCG00000017835	-	None	-	-	CLUH	XLOC_103609	chr12:50513681-50518432	3.09324	13.1198	2.08456	0.00229259		0.980498	4.91719	3.38203	12.9455	13.1198	7.45884
UP	ENSSSCG00000002535	-	-	-	HSP90AA1	HSP90AA1	XLOC_362863	chr7:129758804-129762296	143.504	605.354	2.07669	0.00229259		118.228	141.443	170.84	252.429	605.353	307.277
UP	-	NM_213828	-	-	LOC396781	LOC396781	XLOC_021625	GL896114-1:2457-2633	5456.92	22861.8	2.06678	0.00229259		4579.63	6245.89	5545.24	36376.6	22861.8	16401.4
UP	ENSSSCG00000013181	-	NM_000062.2	SERPING1	SERPING1	SERPING1	XLOC_238303	chr2:12957677-12972251	6.35905	26.3019	2.04828	0.00229259		6.87405	9.0441	3.15899	17.092	26.3019	7.97971
UP	ENSSSCG00000008939	-	-	-	-	JCHAIN	XLOC_385504	chr8:71346492-71356374	384.106	1587	2.04672	0.00229259		461.239	323.718	367.361	2300.78	1587	956.705
UP	ENSSSCG00000003566	-	NM_006600.3	NUDC	NUDC	NUDC	XLOC_334758	chr6:77808895-77822246	12.8555	52.6767	2.03478	0.00229259		3.92041	17.2323	17.4137	36.2994	52.6767	35.1542
UP	ENSSSCG00000000291	-	-	-	GPR84	GPR84	XLOC_314736	chr5:20409241-20411955	10.0301	40.9169	2.02837	0.00229259		8.27563	13.7666	8.04791	51.9358	40.9169	10.0342
UP	ENSSSCG00000017887	-	None	-	-	XAF1	XLOC_103638	chr12:52645649-52659629	17.1135	69.0426	2.01235	0.00229259		8.63689	16.7639	25.9398	60.0596	69.0426	12.3688
UP	ENSSSCG00000028197	-	XM_011538488.1	PFKM	-	PFKL	XLOC_117226	chr13:217052954-217067389	11.1091	44.6914	2.00825	0.00229259		10.8939	12.585	9.84854	39.0125	44.6914	33.9359
UP	ENSSSCG00000009584	-	-	-	-	SEMA4D	XLOC_154471	chr14:1182530-1206163	9.46041	37.2329	1.97661	0.00229259		6.13596	12.9817	9.26358	39.8567	37.2329	5.45766
UP	ENSSSCG00000007932	-	NR_046480.1	ROGDI	-	ROGDI	XLOC_266066	chr3:38665180-38672209	9.28432	35.8607	1.94954	0.00229259		11.3912	7.65735	8.80436	40.4276	35.8607	6.3875
UP	ENSSSCG00000011534	-	NM_003670.2	BHLHE40	BHLHE40	BHLHE40	XLOC_116750	chr13:67832082-67836984	6.36937	23.8311	1.90362	0.00229259		7.3707	3.46937	8.26805	19.6273	23.8311	5.87884
UP	ENSSSCG00000017416	-	NM_024119.2	DHX58	DHX58	DHX58	XLOC_102787	chr12:20937868-20946865	35.8021	133.947	1.90355	0.00229259		37.1791	30.2962	39.9311	134.127	133.947	29.4664
UP	ENSSSCG00000015783	-	-	-	CASP3	CASP3	XLOC_181899	chr15:52291089-52299632	28.1093	105.113	1.90282	0.00229259		22.262	24.1504	37.9155	141.312	105.113	36.2105
UP	ENSSSCG00000008677	-	NM_006342.2	TACC3	-	TACC3	XLOC_385312	chr8:296664-301515	14.4811	53.6894	1.89046	0.00229259		16.6765	18.8766	7.89023	47.9277	53.6894	28.3183
UP	ENSSSCG00000008980	-	NM_005506.3	SCARB2	SCARB2	SCARB2	XLOC_385533	chr8:76034113-76105880	3.86781	14.2926	1.88568	0.00229259		3.97329	4.04758	3.58255	10.6389	14.2926	3.2657
UP	ENSSSCG00000009334	-	-	-	HSPH1	HSPH1	XLOC_091658	chr11:7585512-7661070	12.425	45.6914	1.87868	0.00229259		6.47264	10.5008	20.3015	10.4282	45.6914	34.0153
UP	ENSSSCG00000026757	-	-	-	HIST1H2BD	HIST1H2BD	XLOC_362941	chr7:22032105-22052991	143.301	523.337	1.8687	0.00229259		102.681	67.77	259.451	782.201	523.337	282.252
UP	ENSSSCG00000004728	-	NM_173090.1	CAPN3	CAPN3	CAPN3	XLOC_031979	chr1:143852112-143905783	11.7995	42.8314	1.85995	0.00229259		16.6772	10.1573	8.5639	61.9354	42.8314	20.3945
UP	-	NM_001111256	-	-	SERPINB9	SERPINB9	XLOC_021477	GL896083-1:1397-9652	30.8426	111.447	1.85336	0.00229259		38.8347	22.7972	30.8959	78.4115	111.447	34.7085
UP	ENSSSCG00000001509	-	NM_001350.4	DAXX	-	DAXX	XLOC_363053	chr7:34180609-34184922	20.0781	71.8021	1.8384	0.00229259		19.2059	23.6911	17.3374	60.6884	71.8021	23.2683
UP	ENSSSCG00000003352	-	NM_033489.2	CDK11B	-	-	XLOC_335587	chr6:58234301-58238289	16.6371	58.5113	1.81432	0.00229259		18.8868	18.5257	12.4986	55.5458	58.5113	31.667
UP	ENSSSCG00000017517	-	NM_013351.1	TBX21	-	TBX21	XLOC_102827	chr12:23867135-23880463	11.1171	38.9804	1.80997	0.00229259		10.4726	8.96393	13.9146	20.7771	38.9804	15.8621
UP	ENSSSCG00000026423	-	NM_152685.3	SLC23A1	-	SLC23A1	XLOC_238981	chr2:147106480-147110242	5.36935	18.7268	1.80229	0.00229259		2.76863	10.1981	3.14128	27.4014	18.7268	14.5451
UP	ENSSSCG00000029414	-	NM_015837.2	FCN2	FCN1	FCN1	XLOC_032573	chr1:308216719-308223935	31.1618	108.576	1.80086	0.00229259		22.0154	40.8586	30.6115	104.444	108.576	72.6055
UP	ENSSSCG00000014369	-	NM_001174104.1	CD14	CD14	CD14	XLOC_238994	chr2:148291970-148293621	22.8454	79.5834	1.80056	0.00229259		26.3192	28.9667	13.2503	106.469	79.5835	35.9212
UP	ENSSSCG00000001475	-	NM_006979.2	SLC39A7	SLC39A7	SLC39A7	XLOC_363039	chr7:29756223-29760624	7.38455	25.3889	1.78161	0.00229259		11.7985	4.38547	5.96968	26.3955	25.3889	5.56545
UP	ENSSSCG00000003229	-	NM_001985.2	ETFB	ETFB	ETFB	XLOC_335489	chr6:51672758-51688397	11.7229	40.2204	1.77859	0.00229259		8.41273	11.5585	15.1976	30.6224	40.2204	25.2249
UP	ENSSSCG00000025488	-	NM_002388.4	MCM3	-	MCM3	XLOC_363172	chr7:52534813-52545357	4.16103	14.1871	1.76957	0.00229259		4.70912	4.99966	2.77433	17.1382	14.1871	9.08741
UP	ENSSSCG00000007232	-	-	-	-	DUSP15	XLOC_215696	chr17:40346327-40351866	15.9187	53.8397	1.75795	0.00229259		8.56347	19.9808	19.2118	49.6536	53.8397	9.5859
UP	-	NM_001001907	-	-	CD8A	CD8A	XLOC_267060	chr3:60848492-60859738	23.9404	80.9494	1.75758	0.00229259		14.3156	16.7681	40.7373	64.5029	80.9494	15.6381
UP	ENSSSCG00000000849	-	-	-	HSP90B1	HSP90B1	XLOC_315000	chr5:84013286-84084027	43.6424	147.265	1.75461	0.00229259		37.6531	43.4421	49.8319	155.383	147.265	65.6918
UP	ENSSSCG00000012893	-	NM_030930.3	UNC93B1	-	-	XLOC_237201	chr2:3548741-3551409	14.4461	48.5388	1.74846	0.00229259		9.8138	21.3777	12.1468	47.3892	48.5388	22.3392
UP	ENSSSCG00000022689	-	NM_015675.3	GADD45B	-	GADD45B	XLOC_238697	chr2:76659362-76661463	25.8013	84.6923	1.71479	0.00229259		17.7247	30.2443	29.4348	71.5137	84.6923	14.8395
UP	ENSSSCG00000022120	-	-	-	LCK	LCK	XLOC_334812	chr6:82843254-82852667	22.0276	71.9123	1.70692	0.00229259		17.9647	24.7292	23.389	49.7473	71.9123	19.8266
UP	ENSSSCG00000000743	-	NM_004117.3	FKBP5	FKBP4	FKBP4	XLOC_314937	chr5:69599491-69607970	18.1294	58.5017	1.69015	0.00229259		15.8385	22.5492	16.0004	27.3978	58.5017	29.659
UP	-	NM_001123127_5	-	-	HSP70	HSP70	XLOC_018954	GL895435-1:0-1092	13.2425	41.8865	1.66131	0.00229259		23.7515	6.76413	9.21191	12.2166	41.8865	26.8022
UP	ENSSSCG00000015784	-	NM_203380.1	ACSL5	ACSL1	ACSL1	XLOC_182363	chr15:52526357-52592870	60.9072	192.215	1.65804	0.00229259		91.9948	44.8656	45.8612	270.65	192.215	69.1042
UP	ENSSSCG00000015453	-	NM_004911.4	PDIA4	PDIA4	PDIA4	XLOC_406118	chr9:120198255-120217661	22.946	72.2646	1.65504	0.00229259		20.9736	25.9236	21.9409	91.1144	72.2646	39.2369
UP	ENSSSCG00000000262	-	NM_032840.2	SPRYD3	SPRYD3	SPRYD3	XLOC_314136	chr5:18884044-18901693	4.44972	13.8953	1.64281	0.00229259		4.10938	4.37962	4.86015	12.6683	13.8953	6.22947
UP	-	NM_213941_1	-	-	RPN2	RPN2	XLOC_216112	chr17:45858778-45875119	19.6596	61.072	1.63528	0.00229259		11.0251	30.5543	17.3994	60.3868	61.072	30.5072
UP	ENSSSCG00000028241	-	-	-	VSIG4	VSIG4	XLOC_431137	chrX:58752271-58777705	6.40279	19.8887	1.63518	0.00229259		3.50287	4.9926	10.7129	31.314	19.8887	10.4697
UP	-	NM_001011507	-	-	LAMP-1	LAMP-1	XLOC_091821	chr11:86113245-86134816	48.6445	150.145	1.62601	0.00229259		48.6872	52.327	44.9193	130.165	150.145	59.3694
UP	ENSSSCG00000001869	-	XM_005254675.3	PEAK1	PEAK1	PEAK1	XLOC_363230	chr7:61959346-62180499	1.39532	4.29458	1.62192	0.00229259		0.916052	1.74605	1.52385	4.52618	4.29458	0.720639
UP	ENSSSCG00000008647	-	-	-	-	CMPK2	XLOC_266574	chr3:137689428-137704800	27.3374	83.7845	1.61581	0.00229259		16.4781	27.4742	38.0599	92.0455	83.7845	9.23588
UP	-	NM_001025221	-	-	CD274	CD274	XLOC_032294	chr1:242379790-242409838	20.7426	63.3275	1.61024	0.00229259		16.4521	29.7868	15.9889	77.0381	63.3275	36.3004
UP	ENSSSCG00000005601	-	NM_005347.4	HSPA5	-	HSPA5	XLOC_032485	chr1:299754099-299758583	59.6042	181.588	1.60719	0.00229259		55.6767	67.2864	55.8495	152.08	181.588	97.2888
UP	ENSSSCG00000030900	-	None	-	LDLR	LDLR	XLOC_238609	chr2:70191446-70206818	55.4201	168.497	1.60424	0.00229259		57.1431	63.3329	45.7843	174.387	168.497	96.2813
UP	ENSSSCG00000008675	-	NM_012318.2	LETM1	LETM1	LETM1	XLOC_385317	chr8:349635-375849	10.6675	32.4176	1.60356	0.00229259		10.0999	11.2069	10.6956	27.4735	32.4176	20.0599
UP	ENSSSCG00000001534	-	NM_015245.2	ANKS1A	ANKS1A	ANKS1A	XLOC_362402	chr7:35556630-35766115	6.17081	18.738	1.60243	0.00229259		4.58612	7.63094	6.29537	21.1288	18.738	4.91962
UP	ENSSSCG00000017690	-	None	-	DHRS11	DHRS11	XLOC_102937	chr12:39732507-39742408	12.7697	38.5006	1.59216	0.00229259		9.50167	16.3886	12.4187	41.233	38.5006	11.4711
UP	ENSSSCG00000023247	-	XM_005252337.3	OPTN	OPTN	OPTN	XLOC_077513	chr10:77689091-77740476	24.458	73.6979	1.59132	0.00229259		21.672	24.5557	27.1462	89.2003	73.6979	21.5163
UP	ENSSSCG00000007178	-	-	-	-	-	XLOC_216025	chr17:37462089-37469017	21.9625	66.0422	1.58834	0.00229259		16.672	21.9413	27.2744	65.9463	66.0421	40.7161
UP	ENSSSCG00000011317	-	NM_024513.3	FYCO1	FYCO1	FYCO1	XLOC_117373	chr13:32192239-32243151	8.83021	26.3943	1.5797	0.00229259		9.65902	8.09815	8.73348	25.7273	26.3943	6.51809
UP	-	NM_001206354	-	-	LDLR	LDLR	XLOC_024892	GL896440-1:2851-15164	23.6817	70.4464	1.57275	0.00229259		14.3804	38.5093	18.1554	76.7052	70.4465	39.7264
UP	ENSSSCG00000001011	-	NM_030666.3	SERPINB1	-	SERPINB1	XLOC_362889	chr7:1783014-1792374	53.8338	160.127	1.57263	0.00229259		65.5356	62.6046	33.3612	251.428	160.127	96.7343
UP	ENSSSCG00000004044	-	-	-	IGF2R	IGF2R	XLOC_031548	chr1:9167109-9271404	17.6631	51.9332	1.55592	0.00229259		12.4146	24.6747	15.9	42.2811	51.9332	8.96729
UP	ENSSSCG00000012325	-	-	-	-	SMC1A	XLOC_431116	chrX:51667514-51702073	13.8134	40.1882	1.5407	0.00229259		10.0858	17.2858	14.0686	36.2281	40.1882	25.8186
UP	ENSSSCG00000030801	-	-	-	-	GBP6	XLOC_292805	chr4:139282434-139293480	12.0582	35.0061	1.53759	0.00229259		14.2635	12.3739	9.53716	28.2407	35.0061	8.633
UP	ENSSSCG00000001818	-	XR_243205.1	FES	-	FES	XLOC_362536	chr7:58504774-58516321	24.5286	70.9032	1.53138	0.00229259		20.909	32.5788	20.0981	83.1834	70.9032	35.8642
UP	ENSSSCG00000022236	-	NM_001199206.1	IZUMO1R	FOLR1	FOLR1	XLOC_405691	chr9:7507561-7521922	114.171	329.176	1.52766	0.00229259		109.411	132.848	100.254	423.412	329.176	151.036
UP	ENSSSCG00000004870	-	XM_006722503.1	CNDP2	CNDP2	CNDP2	XLOC_030874	chr1:165529516-165550804	68.2126	195.657	1.52022	0.00229259		78.2157	77.4132	49.009	186.23	195.657	43.4411
UP	ENSSSCG00000017091	-	-	-	TNIP1	TNIP1	XLOC_203106	chr16:78291041-78325494	29.2475	83.6187	1.51551	0.00229259		36.4041	28.9214	22.4169	85.1062	83.6187	14.0105
UP	ENSSSCG00000017420	-	XM_011524340.1	CNP	-	CNP	XLOC_103363	chr12:21046735-21055825	19.5459	55.6441	1.50936	0.00229259		24.5816	19.1738	14.8824	49.6637	55.6441	20.2846
UP	ENSSSCG00000024059	-	NM_006373.3	VAT1	-	VAT1	XLOC_103333	chr12:20003052-20010771	8.60041	24.4357	1.50651	0.00229259		5.8102	11.6439	8.34712	32.8146	24.4356	13.6349
UP	ENSSSCG00000023033	-	-	-	-	PARP3	XLOC_116674	chr13:37272630-37280253	6.76989	19.1871	1.50293	0.00229259		8.31084	6.87423	5.12461	21.0834	19.1871	3.38609
UP	ENSSSCG00000007817	-	NM_001257407.1	IL4R	IL4R	IL4R	XLOC_266775	chr3:19844970-19871235	23.5909	66.831	1.50228	0.00229259		15.4422	32.3035	23.0271	62.6004	66.831	28.2469
UP	ENSSSCG00000008648	-	-	-	RSAD2	RSAD2	XLOC_267393	chr3:137666386-137683529	86.3769	244.42	1.50064	0.00229259		44.676	64.4555	149.999	278.858	244.42	31.2462
UP	ENSSSCG00000003150	-	None	-	NUCB1	NUCB1	XLOC_335456	chr6:50119224-50141862	13.6675	38.6324	1.49906	0.00229259		14.4443	13.3644	13.1939	32.8351	38.6324	17.2794
UP	ENSSSCG00000008701	-	-	-	LRPAP1	LRPAP1	XLOC_384887	chr8:1826227-1842355	21.6172	61.0924	1.49881	0.00229259		28.5676	20.2828	16.0012	52.9641	61.0924	41.6417
UP	ENSSSCG00000027127	-	-	-	MAP2K2	MAP2K2	XLOC_237701	chr2:75170846-75195579	25.9498	73.1764	1.49565	0.00229259		30.7579	28.8618	18.2298	74.3769	73.1764	27.0185
UP	ENSSSCG00000004464	-	-	-	-	FAM46A	XLOC_030561	chr1:95104456-95109016	26.1431	73.6938	1.49512	0.00229259		34.3519	19.4925	24.5848	77.1301	73.6938	24.3254
UP	ENSSSCG00000013751	-	NM_052876.3	NACC1	-	NACC1	XLOC_237586	chr2:66256307-66262969	3.69167	10.2721	1.47639	0.00229259		3.56266	4.58083	2.93152	9.80044	10.2722	4.83516
UP	ENSSSCG00000023666	-	None	-	CTSB	CTSB	XLOC_154536	chr14:16200631-16223461	39.0623	108.443	1.47308	0.00229259		14.2278	68.4429	34.5161	76.4354	108.443	60.1016
UP	ENSSSCG00000005838	-	None	-	-	TRAF2	XLOC_032587	chr1:313771866-313784312	14.6227	40.5109	1.4701	0.00229259		10.4283	17.9944	15.4453	26.1099	40.5109	16.2778
UP	ENSSSCG00000022725	-	NM_005803.2	FLOT1	FLOT1	FLOT1	XLOC_362989	chr7:26974401-26987086	23.2682	64.2224	1.46472	0.00229259		23.0502	26.1094	20.645	61.5856	64.2223	40.4528
UP	ENSSSCG00000003154	-	-	-	GYS1	GYS1	XLOC_334437	chr6:50078445-50094061	6.46739	17.7154	1.45375	0.00229259		7.28998	6.69043	5.42176	18.1995	17.7154	5.31531
UP	-	NM_001243452	-	-	DDIT4	DDIT4	XLOC_154176	chr14:81124466-81126787	17.6207	48.0969	1.44867	0.00229259		13.3289	15.5127	24.0207	44.3678	48.0969	14.3463
UP	ENSSSCG00000025261	-	-	-	-	RUNX3	XLOC_335742	chr6:76296554-76302609	4.11514	11.2013	1.44465	0.00229259		2.44677	5.18658	4.71207	7.25598	11.2013	4.04988
UP	-	NM_001244114	-	-	HMGN2	HMGN2	XLOC_334748	chr6:77401653-77406466	80.9897	220.085	1.44225	0.00229259		85.4383	91.5519	65.9789	260.243	220.085	34.8
UP	ENSSSCG00000013107	-	NM_014502.4	PRPF19	PRPF19	PRPF19	XLOC_238284	chr2:10457427-10465965	16.2423	43.7227	1.42863	0.00229259		23.0127	14.3998	11.3143	46.4139	43.7228	16.1909
UP	ENSSSCG00000015897	-	-	-	IFIH1	IFIH1	XLOC_182455	chr15:76420921-76477684	106.273	284.826	1.4223	0.00229259		61.4717	109.468	147.88	283.787	284.826	5.09907
UP	-	NM_001037721	-	-	CTSD	CTSD	XLOC_023299	GL896288-1:1921-8300	28.8259	76.6828	1.41154	0.00229259		22.084	44.3023	20.0914	69.6189	76.6827	34.0878
UP	ENSSSCG00000009772	-	NM_006815.3	TMED2	-	TMED2	XLOC_154593	chr14:31087532-31092729	35.6573	94.7848	1.41046	0.00229259		32.5546	27.8528	46.5644	108.348	94.785	29.0792
UP	ENSSSCG00000004578	-	-	-	ANXA2	ANXA2	XLOC_030664	chr1:123368567-123414400	69.4327	183.11	1.39902	0.00229259		55.3773	78.5732	74.3476	251.048	183.11	74.7146
UP	ENSSSCG00000009002	-	-	-	TLR2	TLR2	XLOC_385549	chr8:79817913-79834597	17.0953	44.9853	1.39586	0.00229259		17.1388	17.824	16.323	57.3967	44.9853	12.2166
UP	ENSSSCG00000017754	-	XM_005256770.1	LGALS9C	LGALS9	LGALS9	XLOC_102982	chr12:46002204-46021752	20.3974	53.6161	1.39428	0.00229259		19.3547	16.9945	24.843	47.2947	53.6161	25.6554
UP	ENSSSCG00000008633	-	NM_005742.3	PDIA6	PDIA6	PDIA6	XLOC_267371	chr3:134580392-134604330	35.8154	94.0601	1.393	0.00229259		47.2569	37.8382	22.3513	83.819	94.06	65.2481
UP	ENSSSCG00000003558	-	NM_004586.2	RPS6KA3	RPS6KA1	RPS6KA1	XLOC_334750	chr6:77443074-77480572	43.8345	115.07	1.39237	0.00229259		41.8409	51.0894	38.5733	111.548	115.07	19.3443
UP	ENSSSCG00000013146	-	-	-	-	FAM111A	XLOC_238293	chr2:11862034-11873873	4.16844	10.8808	1.38421	0.00229259		2.64225	6.37081	3.49227	13.296	10.8808	5.95066
UP	ENSSSCG00000016077	-	NM_199440.1	HSPD1	HSPD1	HSPD1	XLOC_182542	chr15:112534115-112547603	25.7373	66.7555	1.37503	0.00229259		28.3192	17.6004	31.2922	59.4847	66.7555	13.5839
UP	ENSSSCG00000002873	-	XM_011526754.1	GPI	GPI	GPI	XLOC_335289	chr6:39516819-39547963	26.5456	68.7859	1.37364	0.00229259		25.4769	33.666	20.4939	74.0186	68.7857	38.7556
UP	ENSSSCG00000017087	-	NM_000405.4	GM2A	-	GM2A	XLOC_203103	chr16:77974405-77987563	19.1535	49.5722	1.37192	0.00229259		13.7349	19.9283	23.7973	54.8205	49.5721	11.1425
UP	ENSSSCG00000026707	-	None	-	CCR1,XCR1	CCR1,XCR1	XLOC_117374	chr13:32248985-32331224	55.9998	142.583	1.34831	0.00229259		59.1866	64.8597	43.9532	184.363	142.583	36.8079
UP	ENSSSCG00000017473	-	NM_001067.3	TOP2A	TOPOII	TOPOII	XLOC_102799	chr12:22310213-22337485	4.15826	10.5472	1.3428	0.00229259		3.37001	4.63963	4.46514	12.2853	10.5472	1.66796
UP	ENSSSCG00000022925	-	-	-	-	SLC2A3	XLOC_314353	chr5:65803229-65810970	23.74	60.146	1.34115	0.00229259		18.0211	26.5487	26.6503	78.998	60.146	17.0081
UP	ENSSSCG00000001137	-	None	-	LOC595122	LOC595122	XLOC_362260	chr7:22072602-22089995	106.931	270.232	1.33751	0.00229259		89.632	181.861	49.3011	154.194	270.232	149.2
UP	-	NM_001100188	-	-	CAPN2	CAPN2	XLOC_013104	GL894320-1:16473-39401	13.2482	33.1626	1.32376	0.00229259		11.8787	14.4078	13.4581	19.6128	33.1626	21.976
UP	ENSSSCG00000009330	-	NM_001629.3	ALOX5AP	ALOX5AP	ALOX5AP	XLOC_091383	chr11:7261101-7287763	67.3194	166.325	1.30491	0.00229259		91.5454	57.1869	53.226	271.733	166.325	91.6374
UP	ENSSSCG00000003211	-	NM_007121.5	NR1H2	-	NR1H2	XLOC_334468	chr6:51087415-51094426	14.5387	35.6721	1.2949	0.00229259		16.9504	14.5316	12.134	32.7888	35.6721	12.4447
UP	-	NM_001258436	-	-	IER5	IER5	XLOC_406179	chr9:134670061-134672230	46.584	112.122	1.26717	0.00229259		42.0122	36.1209	61.6189	120.866	112.122	10.6765
UP	ENSSSCG00000006740	-	NM_001160234.1	ATP1A1	ATP1A1	ATP1A1	XLOC_293315	chr4:114431992-114451893	15.3632	36.9635	1.26663	0.00229259		18.4636	13.8116	13.8142	30.1256	36.9635	14.498
UP	ENSSSCG00000001424	-	NM_006929.4	SKIV2L	SKIV2L	SKIV2L	XLOC_363007	chr7:27752213-27765187	9.04804	21.5454	1.25171	0.00229259		7.08062	11.0728	8.99069	22.5288	21.5454	7.47144
UP	ENSSSCG00000017617	-	NM_021626.2	SCPEP1	-	SCPEP1	XLOC_103442	chr12:33995013-34027340	19.3505	45.8571	1.24477	0.00229259		12.7851	32.2095	13.0571	31.8479	45.8571	28.7222
UP	ENSSSCG00000023890	-	XM_011544865.1	ATG2A	ATG2A	ATG2A	XLOC_237253	chr2:6393298-6413925	8.3287	18.778	1.17288	0.00229259		7.15141	10.0293	7.80535	18.6117	18.778	7.72394
UP	-	NM_001278779_1	-	-	CCT5	CCT5	XLOC_025384	GL896487-1:856-10033	46.8766	100.889	1.10582	0.00229259		36.9252	60.6209	43.0837	84.7167	100.888	50.4516
UP	-	NM_001123127_6	-	-	HSP70	HSP70	XLOC_000024	GL892168-1:0-151	0	104.869	NA	0.00229259		0	0	0	48.2118	104.869	85.3472
UP	ENSSSCG00000023171	-	-	-	-	-	XLOC_031501	chr1:310163382-310163894	0	329.421	NA	0.00229259		0	0	0	195.65	329.421	412.893
UP	ENSSSCG00000005021	-	NM_021818.3	SAV1	-	SAV1	XLOC_032160	chr1:200721903-200724376	0	313.289	NA	0.00229259		0	0	0	252.614	313.289	334.422
UP	ENSSSCG00000005485	-	-	-	AMBP	AMBP	XLOC_032429	chr1:285710964-285725500	0	3.23356	NA	0.00229259		0	0	0	0.596718	3.23356	5.07012
UP	ENSSSCG00000009544	-	NM_033380.2	COL4A5	-	COL4A1	XLOC_091812	chr11:84387128-84396514	0	1.30253	NA	0.00229259		0	0	0	0.90336	1.30253	0.774294
UP	ENSSSCG00000009544	-	NM_033380.2	COL4A5	-	COL4A1	XLOC_091813	chr11:84396641-84413215	0	0.757925	NA	0.00229259		0	0	0	0.523283	0.757925	0.343981
UP	ENSSSCG00000017637	-	NM_000502.4	EPX	-	MPO	XLOC_102899	chr12:36245811-36246366	0	23.0348	NA	0.00229259		0	0	0	8.67012	23.0348	32.6777
UP	ENSSSCG00000017723	-	NM_005408.2	CCL13	CCL2	CCL2	XLOC_102963	chr12:42514204-42516105	0	3.90097	NA	0.00229259		0	0	0	5.56311	3.90097	2.69524
UP	ENSSSCG00000017459	-	NM_019010.2	KRT20	-	KRT20	XLOC_103370	chr12:21896317-21897494	0	14.9186	NA	0.00229259		0	0	0	44.7557	14.9186	25.8397
UP	ENSSSCG00000011450	-	NM_002215.3	ITIH1	ITIH1	ITIH1	XLOC_116695	chr13:38088448-38101575	0	0.843653	NA	0.00229259		0	0	0	0.426046	0.843654	1.0365
UP	ENSSSCG00000011451	-	NM_002217.3	ITIH3	ITIH3	ITIH3	XLOC_116696	chr13:38106333-38120182	0	0.821364	NA	0.00229259		0	0	0	0.255124	0.821365	1.20845
UP	ENSSSCG00000011453	-	NM_002218.4	ITIH4	ITIH4	ITIH4	XLOC_116700	chr13:38197506-38208908	0	2.51683	NA	0.00229259		0	0	0	0.816873	2.51683	3.61344
UP	-	NM_001001537_1	-	-	ITIH4	ITIH4	XLOC_117496	chr13:38123823-38124852	0	6.78798	NA	0.00229259		0	0	0	0.385176	6.78797	11.0003
UP	ENSSSCG00000009585	-	NM_006705.3	GADD45G	GADD45G	GADD45G	XLOC_153691	chr14:1421151-1422685	0	7.09814	NA	0.00229259		0	0	0	7.11498	7.09814	2.23338
UP	ENSSSCG00000010479	-	NM_006744.3	RBP4	RBP4	RBP4	XLOC_155010	chr14:114769052-114775781	0	1.20499	NA	0.00229259		0	0	0	0	1.20499	2.0871
UP	ENSSSCG00000016925	-	NM_006622.3	PLK2	-	PLK2	XLOC_202994	chr16:40068945-40069895	0	8.38467	NA	0.00229259		0	0	0	1.99062	8.38468	6.17996
UP	ENSSSCG00000013119	-	XM_005274200.2	STX3	-	STX3	XLOC_237333	chr2:11072212-11076923	0	39.3707	NA	0.00229259		0	0	0	0	39.3707	56.1908
UP	ENSSSCG00000013303	-	NM_145804.2	ABTB2	-	ABTB2	XLOC_237405	chr2:29145755-29146569	0	105.541	NA	0.00229259		0	0	0	151.365	105.541	52.6522
UP	ENSSSCG00000028525	-	NM_199161.3	SAA1	LOC733603	LOC733603	XLOC_237444	chr2:44079074-44082798	0	20.5502	NA	0.00229259		0	0	0	23.109	20.5502	2.31781
UP	ENSSSCG00000013116	-	-	-	-	TCN1	XLOC_238290	chr2:11135864-11136337	0	18.0974	NA	0.00229259		0	0	0	14.9453	18.0974	2.7575
UP	ENSSSCG00000022042	-	-	-	-	-	XLOC_238305	chr2:13322580-13323677	0	6.15254	NA	0.00229259		0	0	0	10.0638	6.15255	5.39329
UP	ENSSSCG00000013252	-	NM_000506.4	F2	F2	F2	XLOC_238331	chr2:17145001-17170975	0	1.08859	NA	0.00229259		0	0	0	0.4599	1.0886	1.35316
UP	ENSSSCG00000007557	-	XR_926947.1	MICALL2	-	MICALL2	XLOC_266604	chr3:1068516-1070010	0	4.83617	NA	0.00229259		0	0	0	6.85506	4.83617	2.98501
UP	ENSSSCG00000025736	-	-	-	-	RECQL4	XLOC_292213	chr4:382109-382441	0	9.80716	NA	0.00229259		0	0	0	5.84793	9.80715	11.3875
UP	ENSSSCG00000006455	-	NM_005894.2	CD5L	CD5L	CD5L	XLOC_292507	chr4:100732583-100750249	0	1.51815	NA	0.00229259		0	0	0	1.02568	1.51815	0.574551
UP	ENSSSCG00000000253	-	NM_199187.1	KRT18	-	KRT18	XLOC_314127	chr5:18728578-18729614	0	7.57345	NA	0.00229259		0	0	0	0	7.57343	13.1176
UP	ENSSSCG00000000265	-	XM_006719705.2	ESPL1	-	ESPL1	XLOC_314142	chr5:18943759-18944327	0	11.1637	NA	0.00229259		0	0	0	8.17266	11.1638	12.9216
UP	ENSSSCG00000000252	-	NM_002273.3	KRT8	KRT8	KRT8	XLOC_314713	chr5:18663338-18671193	0	4.77954	NA	0.00229259		0	0	0	2.42924	4.77953	6.19032
UP	ENSSSCG00000000259	-	NM_015989.4	CSAD	-	CSAD	XLOC_314717	chr5:18803253-18803797	0	7.71635	NA	0.00229259		0	0	0	5.06066	7.71636	8.44587
UP	ENSSSCG00000000688	-	NM_002286.5	LAG3	LAG3	LAG3	XLOC_314905	chr5:66364098-66369484	0	1.74656	NA	0.00229259		0	0	0	1.71597	1.74656	0.574576
UP	ENSSSCG00000024305	-	-	-	MT-III	MT-III	XLOC_334222	chr6:26353887-26421697	0	13.1856	NA	0.00229259		0	0	0	7.77894	13.1856	5.80591
UP	ENSSSCG00000022516	-	-	-	-	-	XLOC_334261	chr6:38845193-38854506	0	2.73757	NA	0.00229259		0	0	0	0.670347	2.73757	3.42549
UP	ENSSSCG00000003616	-	NM_032648.2	FAM167B	-	FAM167B	XLOC_335796	chr6:82690908-82691457	0	19.9214	NA	0.00229259		0	0	0	28.7253	19.9214	13.0152
UP	ENSSSCG00000030371	-	NM_001085.4	SERPINA3	-	-	XLOC_362827	chr7:122964250-122969815	0	3.73806	NA	0.00229259		0	0	0	1.4202	3.73805	4.03052
UP	ENSSSCG00000002476	-	NM_001127702.1	SERPINA1	SERPINA1	SERPINA1	XLOC_363524	chr7:122616092-122621528	0	2.34329	NA	0.00229259		0	0	0	0.0902043	2.34329	3.98083
UP	ENSSSCG00000002487	-	NM_001085.4	SERPINA3	SERPINA3-2	SERPINA3-2	XLOC_363528	chr7:123110550-123119612	0	0.860719	NA	0.00229259		0	0	0	0	0.86072	1.25767
UP	ENSSSCG00000008948	-	NM_000477.5	ALB	ALB	ALB	XLOC_385513	chr8:73610471-73630119	0	1.02506	NA	0.00229259		0	0	0	0.111557	1.02506	1.36321
UP	-	NM_001244132	-	-	SERPINH1	SERPINH1	XLOC_405725	chr9:10966799-10977247	0	4.49671	NA	0.00229259		0	0	0	1.79464	4.49671	4.36838
UP	ENSSSCG00000015069	-	NM_000040.1	APOC3	APOC3	APOC3	XLOC_405828	chr9:49284151-49285620	0	28.7668	NA	0.00229259		0	0	0	13.0763	28.7668	35.8313
UP	ENSSSCG00000023879	-	-	-	-	-	XLOC_405971	chr9:73485378-73485840	0	8.06624	NA	0.00229259		0	0	0	0	8.06623	13.9711
UP	ENSSSCG00000015379	-	NM_001277115.1	DNAH11	-	DNAH11	XLOC_406058	chr9:99868846-99870327	0	14.1255	NA	0.00229259		0	0	0	17.7253	14.1255	3.65656
UP	ENSSSCG00000029675	-	NM_002424.2	MMP8	-	MMP8	XLOC_406406	chr9:37333509-37340563	0	21.7537	NA	0.00229259		0	0	0	51.0877	21.7537	25.5894
UP	ENSSSCG00000015068	-	NM_000482.3	APOA4	APOA4	APOA4	XLOC_406462	chr9:49273836-49276322	0	4.63326	NA	0.00229259		0	0	0	1.86756	4.63325	5.64041
UP	ENSSSCG00000015070	-	-	-	APOA1	APOA1	XLOC_406463	chr9:49288729-49290425	0	7.83618	NA	0.00229259		0	0	0	6.51714	7.83616	7.89757
DN	-	NM_214242	-	-	F12	F12	XLOC_019665	GL895679-1:567-1062	109.401	0	NA	0.00229259		328.202	0	0	0	0	0
DN	-	NM_001244350_2	-	-	CMBL	CMBL	XLOC_025876	GL896548-1:1820-2226	41.5385	0	NA	0.00229259		99.4779	13.5941	11.5437	0	0	0
DN	ENSSSCG00000004322	-	XM_011535600.1	ANKRD6	-	ANKRD6	XLOC_030499	chr1:64520076-64522971	236.061	0	NA	0.00229259		582.499	125.686	0	0	0	0
DN	ENSSSCG00000005487	-	-	-	-	COL27A1	XLOC_031313	chr1:285870584-285873377	38532.2	0	NA	0.00229259		0	115597	0	0	0	0
DN	ENSSSCG00000005269	-	None	-	-	TRPM6	XLOC_032327	chr1:254789057-254794732	7.82197	0	NA	0.00229259		22.0737	1.39221	0	0	0	0
DN	ENSSSCG00000023894	-	XM_011519063.1	AKNA	-	-	XLOC_032430	chr1:285928284-285931570	4.26575	0	NA	0.00229259		0	12.7972	0	0	0	0
DN	ENSSSCG00000028407	-	-	-	-	-	XLOC_076911	chr10:7760955-7769967	2.56538	0	NA	0.00229259		0	7.69614	0	0	0	0
DN	ENSSSCG00000011037	-	-	-	-	TMEM236	XLOC_077070	chr10:48738550-48753452	77.8483	0	NA	0.00229259		233.545	0	0	0	0	0
DN	ENSSSCG00000017141	-	NM_004920.2	AATK	-	AATK	XLOC_102606	chr12:1500780-1512374	353283	0	NA	0.00229259		0	1059850	0	0	0	0
DN	ENSSSCG00000011416	-	NM_004947.4	DOCK3	-	DOCK3	XLOC_116669	chr13:36751879-36752518	233.993	0	NA	0.00229259		701.978	0	0	0	0	0
DN	ENSSSCG00000012083	-	NM_020639.2	RIPK4	-	RIPK4	XLOC_118083	chr13:215478377-215483001	79828.3	0	NA	0.00229259		239485	0	0	0	0	0
DN	ENSSSCG00000025877	-	-	-	-	-	XLOC_154285	chr14:114436713-114439097	15.1567	0	NA	0.00229259		0	36.2382	9.23172	0	0	0
DN	ENSSSCG00000010614	-	NM_001008723.1	CFAP58	-	-	XLOC_154357	chr14:125287833-125291900	3152.44	0	NA	0.00229259		9457.32	0	0	0	0	0
DN	ENSSSCG00000016348	-	NM_019096.4	GTPBP2	-	-	XLOC_182257	chr15:153141166-153156621	2458.64	0	NA	0.00229259		7375.92	0	0	0	0	0
DN	ENSSSCG00000029747	-	-	-	-	-	XLOC_202722	chr16:36426749-36428360	192.269	0	NA	0.00229259		0	0	576.807	0	0	0
DN	ENSSSCG00000023083	-	-	-	-	-	XLOC_202913	chr16:19409518-19416456	2.22216	0	NA	0.00229259		0	6.66647	0	0	0	0
DN	ENSSSCG00000007538	-	XM_006716249.2	GATA4	-	GATA5	XLOC_216228	chr17:69241505-69249440	140841	0	NA	0.00229259		422524	0	0	0	0	0
DN	ENSSSCG00000020720	-	-	-	-	MRVI1	XLOC_237477	chr2:52216352-52228478	665.488	0	NA	0.00229259		1952.61	0	43.8553	0	0	0
DN	ENSSSCG00000014097	-	-	-	-	PDE8B	XLOC_237859	chr2:87912334-87916383	4.1294	0	NA	0.00229259		0	8.46661	3.92159	0	0	0
DN	ENSSSCG00000026541	-	NM_182536.2	GKN2	GDDR	GDDR	XLOC_266358	chr3:76885073-76893021	2.17742	0	NA	0.00229259		6.53225	0	0	0	0	0
DN	ENSSSCG00000000600	-	NM_004447.5	EPS8	-	-	XLOC_314864	chr5:60348000-60351577	45.3021	0	NA	0.00229259		135.906	0	0	0	0	0
DN	ENSSSCG00000002635	-	XM_011523384.1	SPIRE2	-	SPIRE2	XLOC_335099	chr6:325406-334259	14.551	0	NA	0.00229259		43.653	0	0	0	0	0
DN	ENSSSCG00000002781	-	NM_001100915.1	KCTD19	-	KCTD19	XLOC_335238	chr6:25212659-25213768	4811.62	0	NA	0.00229259		14434.9	0	0	0	0	0
DN	ENSSSCG00000001942	-	-	-	-	SLC25A21	XLOC_362603	chr7:68206039-68227887	9.21923	0	NA	0.00229259		24.4434	2.50522	0.709118	0	0	0
DN	ENSSSCG00000001942	-	-	-	-	SLC25A21	XLOC_362604	chr7:68228854-68232322	7.33152	0	NA	0.00229259		18.626	1.57985	1.78875	0	0	0
DN	ENSSSCG00000028708	-	-	-	-	-	XLOC_406607	chr9:80003890-80009805	2.32437	0	NA	0.00229259		0	6.97311	0	0	0	0
DN	ENSSSCG00000015383	-	XM_011515652.1	RAPGEF5	-	RAPGEF5	XLOC_406642	chr9:100438524-100442266	532.653	0	NA	0.00229259		1503.15	94.8055	0	0	0	0
DN	ENSSSCG00000012569	-	-	-	-	ATG4A	XLOC_430866	chrX:102984331-102988847	22.5485	0	NA	0.00229259		19.0379	0.932396	47.6751	0	0	0
DN	ENSSSCG00000012660	-	-	-	-	SLC25A14	XLOC_430921	chrX:122614354-122626264	6.90865	0	NA	0.00229259		20.7259	0	0	0	0	0
DN	ENSSSCG00000012780	-	NM_005393.2	PLXNB3	-	PLXNB3	XLOC_430964	chrX:142084697-142084960	73.6601	0	NA	0.00229259		201.852	10.344	8.78381	0	0	0
DN	ENSSSCG00000001528	-	-	-	RPS10	RPS10	XLOC_363066	chr7:35109778-35117436	335.753	154.513	-1.11967	0.00229259		484.484	261.768	261.007	172.675	154.513	47.68
DN	ENSSSCG00000018033	-	None	-	UBB	UBB	XLOC_103735	chr12:62298008-62299561	837.878	371.347	-1.17397	0.00229259		1218.53	416.363	878.737	260.017	371.346	96.5343
DN	ENSSSCG00000022784	-	NM_016274.5	PLEKHO1	-	PLEKHO1	XLOC_293277	chr4:108196704-108208209	25.8273	11.0957	-1.2189	0.00229259		26.929	28.827	21.7258	10.0243	11.0956	1.05557
DN	ENSSSCG00000013046	-	-	-	-	-	XLOC_238239	chr2:7218347-7220237	113.127	45.9481	-1.29987	0.00229259		73.3237	111.831	154.227	43.3042	45.9481	18.961
DN	ENSSSCG00000011207	-	NM_138484.4	SGOL1	-	SGOL1	XLOC_117278	chr13:8094765-8103692	63.1586	24.6762	-1.35586	0.00229259		57.3419	60.7443	71.3898	15.7661	24.6762	17.6954
DN	ENSSSCG00000011848	-	-	-	TFRC	TFRC	XLOC_117027	chr13:143408497-143436295	76.9454	30.0202	-1.3579	0.00229259		94.5185	62.5147	73.8029	16.5134	30.0202	18.6968
DN	ENSSSCG00000013849	-	None	-	TPM4	TPM4	XLOC_237548	chr2:61156389-61174934	358.672	137.159	-1.38682	0.00229259		360.735	390.124	325.157	65.4126	137.159	62.6325
DN	-	NM_214301	-	-	CAT	CAT	XLOC_238385	chr2:28824231-28900834	46.4511	17.1979	-1.43348	0.00229259		40.0286	44.9623	54.3623	16.399	17.1979	5.16732
DN	ENSSSCG00000017283	-	-	-	CD79B	CD79B	XLOC_102711	chr12:15044393-15047829	63.987	23.6014	-1.43891	0.00229259		80.9637	78.1031	32.8944	29.6723	23.6014	8.84151
DN	ENSSSCG00000005656	-	NM_003011.3	SET	SET	SET	XLOC_031402	chr1:303074156-303088485	96.9668	35.6602	-1.44318	0.00229259		80.9984	59.3449	150.557	38.2924	35.6602	2.77341
DN	ENSSSCG00000000767	-	NM_080653.3	ATP6V1E2	-	ATP6V1E1	XLOC_314955	chr5:72024480-72039583	46.9429	17.0935	-1.45746	0.00229259		38.0991	50.8447	51.8849	17.6314	17.0935	1.01897
DN	ENSSSCG00000003922	-	NM_000374.4	UROD	UROD	UROD	XLOC_336031	chr6:153911651-153914966	50.9496	18.2443	-1.48163	0.00229259		81.6133	25.6399	45.5957	18.9383	18.2443	6.96508
DN	ENSSSCG00000011466	-	NM_001660.3	ARF4	ARF4	ARF4	XLOC_117517	chr13:43341772-43361729	81.1223	28.7388	-1.4971	0.00229259		88.934	58.8372	95.5958	23.9434	28.7387	5.72561
DN	ENSSSCG00000008987	-	XM_011531555.1	CCNI	-	CCNI	XLOC_385538	chr8:76883983-76919626	52.6517	17.4626	-1.59221	0.00229259		57.3803	42.5345	58.0403	21.0074	17.4626	3.29821
DN	ENSSSCG00000008143	-	NM_025076.4	UXS1	UXS1	UXS1	XLOC_267002	chr3:51082500-51149411	735.655	238.559	-1.62468	0.00229259		1267.3	377.668	561.998	137.226	238.559	161.223
DN	ENSSSCG00000010808	-	NM_130782.2	RGS18	RGS18	RGS18	XLOC_077205	chr10:3286946-3305869	63.8702	20.6287	-1.63049	0.00229259		59.6668	55.9788	75.9652	22.6199	20.6287	3.67962
DN	ENSSSCG00000007520	-	-	-	GNAS	GNAS	XLOC_215888	chr17:66303969-66423446	614.556	195.373	-1.65331	0.00229259		646.695	674.446	522.528	151.581	195.373	70.8312
DN	ENSSSCG00000006289	-	-	-	F5	F5	XLOC_292454	chr4:89027935-89110108	15.4774	4.89648	-1.66034	0.00229259		10.1867	17.3632	18.8821	5.03819	4.89648	1.99343
DN	ENSSSCG00000004524	-	NM_005359.5	SMAD4	SMAD4	SMAD4	XLOC_030610	chr1:110509058-110563272	58.3494	18.2333	-1.67814	0.00229259		63.3151	55.8955	55.8375	15.3542	18.2333	6.90435
DN	ENSSSCG00000013907	-	XM_005260054.2	UBA52	UBA52	UBA52	XLOC_237514	chr2:59060852-59064004	558.297	173.385	-1.68706	0.00229259		460.198	824.899	389.794	96.8339	173.384	109.389
DN	ENSSSCG00000017277	-	NM_000442.4	PECAM1	PECAM1	PECAM1	XLOC_102700	chr12:14661090-14717151	25.0036	7.63774	-1.71092	0.00229259		30.5446	17.332	27.134	8.47803	7.63774	0.798051
DN	ENSSSCG00000007807	-	NM_001770.5	CD19	CD19	CD19	XLOC_266008	chr3:18778858-18787185	26.3178	7.92867	-1.73089	0.00229259		40.5021	23.4391	15.012	6.82617	7.92868	1.16532
DN	ENSSSCG00000010453	-	NM_001010987.2	IFIT1B	IFIT1	IFIT1	XLOC_154258	chr14:110223575-110239659	668.92	201.435	-1.73152	0.00229259		563.506	392.332	1050.92	248.914	201.435	54.7413
DN	-	NM_001038646	-	-	TMEM57	TMEM57	XLOC_013217	GL894350-2:20045-63724	26.3741	7.81273	-1.75522	0.00229259		39.9981	18.2134	20.9108	6.53942	7.81273	1.18982
DN	ENSSSCG00000006202	-	-	-	-	CSPP1	XLOC_293056	chr4:73740563-73782925	198.594	57.9192	-1.7777	0.00229259		325.602	81.9286	188.25	38.7157	57.9191	52.8007
DN	ENSSSCG00000006760	-	-	-	-	HIPK1	XLOC_293324	chr4:116708080-116742876	150.429	42.7694	-1.81443	0.00229259		155.774	133.06	162.452	53.1832	42.7694	12.0353
DN	ENSSSCG00000024825	-	NM_001024662.1	RPL6	RPL6	RPL6	XLOC_153902	chr14:41805404-41812196	782.998	213.442	-1.87516	0.00229259		1011.68	811.239	526.079	127.764	213.442	115.698
DN	ENSSSCG00000009668	-	None	-	CLU	CLU	XLOC_154512	chr14:12516330-12531311	123.082	33.5432	-1.87553	0.00229259		158.852	87.1415	123.252	7.6625	33.5432	27.4796
DN	ENSSSCG00000006308	-	NM_003851.2	CREG1	-	CREG1	XLOC_292462	chr4:91134180-91146121	37.4439	10.1673	-1.88079	0.00229259		37.6376	32.2422	42.4518	7.27947	10.1673	2.50119
DN	ENSSSCG00000014966	-	-	-	-	SESN3	XLOC_405786	chr9:31044933-31077957	24.9159	6.71313	-1.89201	0.00229259		20.6219	31.0179	23.1079	6.98939	6.71313	1.62601
DN	-	NM_001244437_1	-	-	GPX1,RHOA	GPX1,RHOA	XLOC_117445	chr13:35146219-35183775	852.236	227.059	-1.90819	0.00229259		888.406	1091.83	576.476	164.426	227.059	98.895
DN	ENSSSCG00000009827	-	-	-	-	HVCN1	XLOC_154631	chr14:33928827-33966211	25.0797	6.65638	-1.91371	0.00229259		23.4165	34.8209	17.0017	9.23418	6.65638	2.23411
DN	-	NM_214373	-	-	TCTP	TCTP	XLOC_314693	chr5:16183345-16184169	4795.33	1258.87	-1.9295	0.00229259		4056.46	6161.15	4168.38	692.184	1258.87	832.762
DN	ENSSSCG00000030876	-	-	-	CD163L1	CD163L1	XLOC_314888	chr5:66030392-66048735	66.9779	17.4364	-1.94158	0.00229259		104.741	56.5745	39.6183	21.1843	17.4364	3.27415
DN	ENSSSCG00000005672	-	NM_178003.2	PPP2R4	-	PPP2R4	XLOC_031418	chr1:303418032-303447997	83.2969	21.5585	-1.95	0.00229259		114.529	69.8213	65.5405	19.6542	21.5585	9.45386
DN	ENSSSCG00000029633	-	NM_015306.2	USP24	-	USP24	XLOC_334994	chr6:145433693-145449922	25.3477	6.5463	-1.95311	0.00229259		4.51903	65.2244	6.29981	5.84919	6.5463	0.656664
DN	ENSSSCG00000014833	-	-	-	UCP2	UCP2	XLOC_406310	chr9:9131806-9155035	392.552	99.5725	-1.97907	0.00229259		665.796	264.691	247.17	128.419	99.5723	33.9228
DN	ENSSSCG00000000712	-	-	-	VWF	VWF	XLOC_314376	chr5:67005381-67078111	27.1819	6.85635	-1.98713	0.00229259		41.3155	18.2854	21.9448	3.34522	6.85634	3.35998
DN	ENSSSCG00000009611	-	XR_941107.1	RANBP17	-	XPO7	XLOC_153698	chr14:6680080-6722276	176.819	43.7723	-2.01418	0.00229259		214.594	99.3433	216.52	33.1171	43.7723	9.2398
DN	ENSSSCG00000015108	-	XM_005271533.2	HMBS	HMBS	HMBS	XLOC_405858	chr9:51335230-51343763	53.8959	13.3034	-2.01838	0.00229259		67.7199	26.9144	67.0534	8.94038	13.3033	6.94161
DN	ENSSSCG00000015129	-	NM_015313.2	ARHGEF12	-	ARHGEF12	XLOC_405870	chr9:52694022-52729507	6.38503	1.55963	-2.03349	0.00229259		5.63484	7.38027	6.14	0.829062	1.55963	0.981662
DN	ENSSSCG00000014316	-	-	-	-	TGFBI	XLOC_238015	chr2:143856229-143880276	22.0044	5.33119	-2.04526	0.00229259		26.7585	25.7145	13.5402	4.46939	5.33118	4.64251
DN	ENSSSCG00000017797	-	NM_001045.5	SLC6A4	-	SLC6A4	XLOC_103577	chr12:48121719-48148605	16.0133	3.8448	-2.0583	0.00229259		20.3239	13.9496	13.7665	1.74494	3.8448	2.03004
DN	ENSSSCG00000014072	-	-	-	-	ENC1	XLOC_238787	chr2:85271403-85279954	4.20164	1.00499	-2.06377	0.00229259		6.61497	3.00697	2.98297	1.07114	1.00499	0.297773
DN	-	NM_001252388	-	-	LOC100524242	LOC100524242	XLOC_237825	chr2:83174847-83191187	63.9428	15.0908	-2.08311	0.00229259		60.0535	54.483	77.292	14.9792	15.0908	2.5237
DN	ENSSSCG00000000155	-	-	-	-	TIMP3	XLOC_314654	chr5:11962167-12019193	7.38975	1.7251	-2.09885	0.00229259		6.1732	7.93152	8.06452	0.793193	1.7251	0.812635
DN	-	NM_214285	-	-	BCL2L1	BCL2L1	XLOC_216048	chr17:40303249-40305720	221.181	51.3425	-2.107	0.00229259		283.325	128.599	251.619	40.1037	51.3426	22.8617
DN	ENSSSCG00000008216	-	NM_022780.3	RMND5A	-	RMND5A	XLOC_266288	chr3:60804904-60844778	80.1734	18.5641	-2.11061	0.00229259		66.3651	74.1142	100.041	16.5782	18.5641	6.1588
DN	ENSSSCG00000016535	-	-	-	-	CALD1	XLOC_225647	chr18:15075791-15194550	25.1713	5.78318	-2.12185	0.00229259		21.5623	23.8202	30.1314	2.00876	5.78317	4.12608
DN	ENSSSCG00000014249	-	NM_178450.4	2016-03-03	2016-03-03	2016-03-03	XLOC_238913	chr2:135177368-135323459	35.8932	8.17118	-2.13509	0.00229259		40.4579	31.5888	35.6329	3.09971	8.17118	4.57106
DN	ENSSSCG00000020903	-	None	-	-	NUDT4	XLOC_315054	chr5:93642996-93657286	28.642	6.51554	-2.13618	0.00229259		31.4091	20.7469	33.7701	5.94014	6.51554	0.507637
DN	ENSSSCG00000004387	-	-	-	FOXO3	FOXO3	XLOC_030529	chr1:83887622-84071040	266.487	59.5369	-2.16221	0.00229259		386.058	199.314	214.088	52.4075	59.5369	25.171
DN	ENSSSCG00000016887	-	-	-	ITGA2	ITGA2	XLOC_202711	chr16:34164829-34264988	8.4969	1.89334	-2.166	0.00229259		7.71727	8.17091	9.60251	1.2868	1.89334	1.15968
DN	ENSSSCG00000002013	-	XM_011536687.1	DHRS4L2	DHRS4	DHRS4	XLOC_363315	chr7:80512358-80525829	36.7507	8.17871	-2.16783	0.00229259		61.9922	16.533	31.7269	6.73769	8.17872	4.89
DN	ENSSSCG00000014540	-	NM_177478.1	FTMT	FTH1	FTH1	XLOC_237315	chr2:8983258-8986090	4424.71	965.01	-2.19697	0.00229259		5499.38	5396.67	2378.09	485.64	965.008	571.417
DN	ENSSSCG00000009641	-	-	-	-	SLC25A37	XLOC_153724	chr14:8688900-8695797	38.0452	8.26648	-2.20237	0.00229259		66.559	26.4746	21.1021	9.03472	8.26649	3.51899
DN	ENSSSCG00000007523	-	NM_030773.3	TUBB1	TUBB1	TUBB1	XLOC_215890	chr17:66531834-66538801	109.776	23.7475	-2.20871	0.00229259		154.779	84.7916	89.7569	7.68814	23.7475	14.314
DN	ENSSSCG00000010493	-	-	-	-	-	XLOC_155020	chr14:116377057-116406489	95.5188	20.6428	-2.21014	0.00229259		129.679	67.127	89.75	7.42964	20.6428	18.5075
DN	ENSSSCG00000021579	-	-	-	-	ALMS1	XLOC_267107	chr3:72455300-72587252	34.0016	7.29977	-2.21968	0.00229259		33.2918	15.5501	53.163	4.9278	7.29977	4.12413
DN	ENSSSCG00000014838	-	NM_173582.4	PGM2L1	-	PGM2L1	XLOC_406317	chr9:9527532-9560812	9.60368	2.01684	-2.25149	0.00229259		10.8999	8.23257	9.67861	0.973613	2.01684	1.58683
DN	-	NM_214133	-	-	VNN1	VNN1	XLOC_030417	chr1:34519995-34544658	20.3452	4.11489	-2.30577	0.00229259		7.27976	26.386	27.37	1.14039	4.11489	4.5174
DN	ENSSSCG00000025317	-	-	-	LOC100158011	LOC100158011	XLOC_215820	chr17:53401273-53417653	399.083	79.9797	-2.31898	0.00229259		491.911	351.479	353.86	29.1367	79.9796	45.3557
DN	ENSSSCG00000007524	-	-	-	ATP5E	ATP5E	XLOC_216212	chr17:66540846-66544888	370.136	71.4841	-2.37236	0.00229259		452.786	408.883	248.741	31.5181	71.4843	47.162
DN	ENSSSCG00000021812	-	NM_021950.3	MS4A1	MS4A1	MS4A1	XLOC_238286	chr2:10774974-10787878	18.9496	3.65879	-2.37273	0.00229259		21.1155	19.1329	16.6003	3.11407	3.65879	3.25898
DN	ENSSSCG00000009904	-	-	-	DYNLL1	DYNLL1	XLOC_154679	chr14:42956561-42958960	119.416	22.9788	-2.37763	0.00229259		99.6231	111.469	147.157	21.2966	22.9788	7.57299
DN	ENSSSCG00000017306	-	NM_000212.2	ITGB3	ITGB3	ITGB3	XLOC_103308	chr12:16717606-16775480	65.619	12.5332	-2.38835	0.00229259		64.768	59.4628	72.6262	6.71448	12.5332	6.3495
DN	ENSSSCG00000017357	-	NM_000419.3	ITGA2B	ITGA2B	ITGA2B	XLOC_103327	chr12:19231262-19247912	56.5452	10.3709	-2.44687	0.00229259		48.7851	63.5488	57.3017	4.82245	10.3709	4.83553
DN	ENSSSCG00000012699	-	-	-	FHL1C	FHL1C	XLOC_430932	chrX:127278139-127289862	56.0453	10.0987	-2.47242	0.00229259		51.9038	66.3316	49.9003	4.02101	10.0987	6.399
DN	ENSSSCG00000023010	-	NM_003275.3	TMOD1	-	TMOD1	XLOC_032367	chr1:267542696-267660625	32.4482	5.81264	-2.48087	0.00229259		46.473	30.5318	20.3396	2.94888	5.81265	3.21709
DN	ENSSSCG00000016692	-	NM_006024.6	TAX1BP1	-	TAX1BP1	XLOC_225771	chr18:49327559-49359588	37.9151	6.65759	-2.5097	0.00229259		36.7698	33.0078	43.9679	6.03896	6.65759	1.87255
DN	-	NM_001243575	-	-	CKB	CKB	XLOC_018407	GL895295-1:177-2044	206.486	36.1005	-2.51595	0.00229259		178.887	272.853	167.717	12.5814	36.1005	20.4069
DN	ENSSSCG00000024230	-	NM_181526.2	MYL9	MYL9	MYL9	XLOC_215763	chr17:45264925-45272171	89.9023	15.3693	-2.54831	0.00229259		80.233	125.935	63.539	3.80915	15.3693	11.9144
DN	ENSSSCG00000024418	-	NM_021205.5	RHOU	-	RHOU	XLOC_154847	chr14:65508986-65517082	7.38098	1.23781	-2.57602	0.00229259		14.9353	3.35626	3.8514	0.78204	1.23781	0.749261
DN	ENSSSCG00000009910	-	NM_014868.4	RNF10	-	RNF10	XLOC_153922	chr14:42969786-42991987	475.833	79.6908	-2.57797	0.00229259		579.347	343.896	504.254	91.2072	79.6908	14.9765
DN	ENSSSCG00000000156	-	NM_012179.3	FBXO7	FBXO7	FBXO7	XLOC_314655	chr5:12291269-12312062	54.055	9.02159	-2.58297	0.00229259		64.4172	36.9468	60.8009	7.8508	9.02159	2.52476
DN	ENSSSCG00000008844	-	-	-	-	KDR	XLOC_385444	chr8:43919366-43949502	10.1237	1.67237	-2.59777	0.00229259		10.9282	9.35351	10.0894	0.331379	1.67237	1.54142
DN	ENSSSCG00000028695	-	-	-	-	TMSB15A	XLOC_431189	chrX:97684768-97687772	36.2438	5.98606	-2.59806	0.00229259		30.2517	41.9559	36.5239	1.07761	5.98608	7.22632
DN	ENSSSCG00000028840	-	XM_011524518.1	EZH1	EZH2	EZH2	XLOC_406119	chr9:120322844-120388777	83.5425	13.7388	-2.60426	0.00229259		38.3667	128.535	83.7261	6.79329	13.7388	8.85048
DN	ENSSSCG00000022830	-	-	-	-	KANSL1L	XLOC_182589	chr15:124628886-124740108	133.896	21.6929	-2.62582	0.00229259		167.803	91.8351	142.052	5.4933	21.6929	27.4992
DN	-	NM_213910	-	-	SERPINE1	SERPINE1	XLOC_014546	GL894574-1:15343-23510	70.6944	11.4057	-2.63184	0.00229259		82.9249	77.3375	51.8207	3.36484	11.4057	7.39242
DN	ENSSSCG00000006760	-	-	-	-	HIPK1	XLOC_293326	chr4:116821363-116832543	234.346	37.5687	-2.64104	0.00229259		370.955	126.061	206.022	39.3696	37.5687	2.74264
DN	ENSSSCG00000015129	-	NM_015313.2	ARHGEF12	-	ARHGEF12	XLOC_405869	chr9:52649353-52692968	45.2686	7.24368	-2.64372	0.00229259		54.6953	46.2121	34.8984	2.31014	7.24369	6.32933
DN	ENSSSCG00000021324	-	-	-	-	-	XLOC_154361	chr14:131480838-131610996	52.9904	8.17825	-2.69587	0.00229259		63.2744	40.4913	55.2055	6.96744	8.17825	1.76725
DN	ENSSSCG00000000572	-	XR_931313.1	CMAS	-	CMAS	XLOC_314849	chr5:54717663-54740023	39.0436	5.9799	-2.70689	0.00229259		47.7958	22.4133	46.9217	5.26828	5.9799	1.94782
DN	-	NM_001244227	-	-	RGC32	RGC32	XLOC_091736	chr11:26201520-26215098	187.183	28.344	-2.72333	0.00229259		128.011	282.422	151.117	21.0769	28.344	17.5134
DN	ENSSSCG00000023971	-	NM_002107.4	H3F3A	H3F3A	H3F3A	XLOC_077239	chr10:15837491-15847236	697.544	104.86	-2.73382	0.00229259		550.855	534.527	1007.25	90.8799	104.86	62.2345
DN	ENSSSCG00000015659	-	NM_018566.3	YOD1	-	YOD1	XLOC_406586	chr9:74051888-74061083	5.78962	0.849751	-2.76836	0.00229259		2.13036	5.78863	9.44988	0.94259	0.849753	0.235355
DN	ENSSSCG00000006456	-	-	-	-	FCRL1	XLOC_292508	chr4:100753630-100772320	9.30697	1.30914	-2.82969	0.00229259		12.7654	10.5846	4.57088	0.90319	1.30914	0.834437
DN	ENSSSCG00000028475	-	NM_002269.2	KPNA5	KPNA1	KPNA1	XLOC_117060	chr13:147680373-147716530	109.557	15.1729	-2.85212	0.00229259		100.638	76.4272	151.606	17.1906	15.1729	2.10249
DN	ENSSSCG00000009658	-	NM_004331.2	BNIP3L	-	BNIP3L	XLOC_153737	chr14:11483832-11511464	199.39	27.5827	-2.85376	0.00229259		177.366	180.568	240.235	21.7487	27.5827	8.19786
DN	ENSSSCG00000006288	-	XM_005245438.1	SELP	SELP	SELP	XLOC_292453	chr4:89001467-89025903	14.8327	2.03687	-2.86435	0.00229259		13.7592	14.0434	16.6953	1.91168	2.03687	0.725739
DN	ENSSSCG00000016498	-	NM_005664.3	MKRN3	-	MKRN1	XLOC_225615	chr18:9833848-9859111	165.734	22.6649	-2.87033	0.00229259		159.829	128.764	208.608	19.6062	22.6649	2.64948
DN	ENSSSCG00000007116	-	NM_012072.3	CD93	-	CD93	XLOC_215632	chr17:34381901-34385016	17.4262	2.37409	-2.87581	0.00229259		20.9087	14.4841	16.8857	0.946847	2.37409	1.36374
DN	ENSSSCG00000012363	-	-	-	-	HEPH	XLOC_430795	chrX:58942688-58975509	9.99774	1.34889	-2.88983	0.00229259		6.70734	10.7096	12.5763	0.109449	1.34889	1.66123
DN	-	NM_001243575_1	-	-	CKB	CKB	XLOC_021903	GL896176-1:0-680	546.299	70.6471	-2.95099	0.00229259		320.615	858.534	459.748	38.8144	70.647	43.2179
DN	ENSSSCG00000010930	-	None	-	ADIPOR1	ADIPOR1	XLOC_077319	chr10:29265618-29281724	214.944	26.4682	-3.02163	0.00229259		319.553	177.955	147.325	20.5457	26.4682	6.23271
DN	ENSSSCG00000017358	-	-	-	-	SLC4A1	XLOC_103325	chr12:19178861-19196646	259.852	31.3444	-3.05141	0.00229259		296.08	170.053	313.425	9.72538	31.3444	39.3415
DN	-	NM_001097483	-	-	TPM1	TPM1	XLOC_031886	chr1:120211104-120240203	51.726	6.15526	-3.071	0.00229259		87.8992	26.2265	41.0523	5.16235	6.15526	1.19419
DN	ENSSSCG00000011270	-	-	-	LOC414417	LOC414417	XLOC_116577	chr13:26930250-26932556	112.134	13.2863	-3.07722	0.00229259		47.096	238.328	50.9795	11.4987	13.2863	7.69357
DN	ENSSSCG00000002277	-	XM_005268023.3	SPTB	-	SPTB	XLOC_363380	chr7:95240972-95335221	16.4492	1.90047	-3.11359	0.00229259		18.458	15.536	15.3535	0.486174	1.90047	2.40325
DN	ENSSSCG00000002707	-	NM_007285.6	GABARAPL2	-	GABARAPL2	XLOC_335173	chr6:11959909-11973958	220.552	24.824	-3.15131	0.00229259		241.708	159.2	260.747	8.59257	24.824	22.7766
DN	ENSSSCG00000013460	-	NM_004152.3	OAZ1	OAZ1	OAZ1	XLOC_238702	chr2:76852061-76858401	1464.3	160.53	-3.1893	0.00229259		1530.23	908.255	1954.43	180.302	160.53	25.0809
DN	ENSSSCG00000002872	-	NM_014686.3	KIAA0355	-	KIAA0355	XLOC_334263	chr6:39471597-39472452	38.8626	4.0461	-3.26378	0.00229259		72.977	26.7779	16.8328	2.5248	4.0461	1.32131
DN	ENSSSCG00000004875	-	NM_001914.3	CYB5A	CYB5A	CYB5A	XLOC_030878	chr1:165901977-165937742	50.0871	5.17926	-3.27362	0.00229259		49.1894	43.755	57.3169	4.5396	5.17926	0.64411
DN	ENSSSCG00000026955	-	-	-	-	ACER2	XLOC_032267	chr1:227035721-227055203	10.0186	1.01528	-3.30273	0.00229259		8.8071	14.2295	7.01918	0.563002	1.01528	0.536237
DN	ENSSSCG00000008193	-	-	-	-	ZAP70	XLOC_267048	chr3:59261809-59264461	56.4056	5.70275	-3.30611	0.00229259		97.7083	16.5504	54.958	2.43456	5.70274	3.39782
DN	-	NM_214454	-	-	AQP1	AQP1	XLOC_022738	GL896241-2:4698-17309	42.6187	4.23518	-3.33099	0.00229259		35.6524	54.3944	37.8094	1.15081	4.23518	4.94403
DN	ENSSSCG00000002629	-	NM_012347.4	FBXO9	FBXO9	FBXO9	XLOC_362881	chr7:134463248-134490747	199.675	18.3045	-3.44738	0.00229259		214.837	165.769	218.419	25.6552	18.3045	7.75798
DN	ENSSSCG00000005371	-	-	-	-	HEMGN	XLOC_031237	chr1:267908002-267913391	200.791	17.627	-3.50984	0.00229259		248.19	123.197	230.986	6.22117	17.627	12.593
DN	ENSSSCG00000013736	-	NM_005809.5	PRDX2	PRDX2	PRDX2	XLOC_238567	chr2:66509635-66513280	165.64	14.159	-3.54825	0.00229259		231.519	127.705	137.694	6.75708	14.159	7.62573
DN	ENSSSCG00000009046	-	-	-	-	CH242-197H16.1	XLOC_385139	chr8:89194090-89223938	301.39	25.3026	-3.57428	0.00229259		238.271	198.005	467.894	12.4075	25.3025	16.6897
DN	ENSSSCG00000010742	-	-	-	UROS	UROS	XLOC_155158	chr14:146730825-146760501	171.91	13.693	-3.65014	0.00229259		193.973	215.04	106.715	5.82836	13.6931	7.45618
DN	ENSSSCG00000002277	-	XM_005268023.3	SPTB	-	SPTB	XLOC_363378	chr7:95210261-95225192	41.8907	3.21545	-3.70353	0.00229259		77.9744	17.3434	30.3542	1.35113	3.21545	3.38116
DN	ENSSSCG00000023164	-	-	-	-	CCNDBP1	XLOC_030774	chr1:143102991-143105542	67.6093	5.18672	-3.70433	0.00229259		104.32	31.369	67.1391	5.5214	5.18672	1.15775
DN	-	NM_214042	-	-	NTAN1	NTAN1	XLOC_023031	GL896268-1:5250-14927	172.748	12.5634	-3.78137	0.00229259		213.33	137.194	167.721	12.7373	12.5634	0.239697
DN	ENSSSCG00000006140	-	NM_000067.2	CA2	-	CA2	XLOC_293012	chr4:56156877-56174496	49.8674	3.57349	-3.80269	0.00229259		46.0706	49.7459	53.7855	1.66642	3.57349	2.4084
DN	ENSSSCG00000003302	-	NM_173804.4	TMEM86B	TMEM86B	TMEM86B	XLOC_334526	chr6:54419211-54421748	25.2368	1.78466	-3.82181	0.00229259		42.8222	17.6925	15.1957	1.49697	1.78466	0.568058
DN	ENSSSCG00000001004	-	-	-	-	SLC22A23	XLOC_362894	chr7:2065124-2070329	81.633	5.5456	-3.87974	0.00229259		159.286	37.8296	47.7833	4.02973	5.5456	1.7121
DN	ENSSSCG00000013419	-	NM_138774.3	R3HDM4	-	R3HDM4	XLOC_238723	chr2:77508529-77518362	625.411	41.7063	-3.90647	0.00229259		636.109	573.647	666.477	36.6388	41.7062	20.6224
DN	ENSSSCG00000003586	-	-	-	-	EPB41	XLOC_334785	chr6:79677241-79917166	1888.17	116.976	-4.0127	0.00229259		2042.55	1740.78	1881.16	85.7232	116.976	44.5944
DN	ENSSSCG00000010340	-	NM_001243781.1	FAM213A	C14H10orf58	C14H10orf58	XLOC_154212	chr14:88856847-88878596	280.693	17.2253	-4.02639	0.00229259		371.197	129.432	341.449	8.30155	17.2253	9.68127
DN	ENSSSCG00000002277	-	XM_005268023.3	SPTB	-	SPTB	XLOC_363379	chr7:95225262-95240093	42.4805	2.56918	-4.04742	0.00229259		86.1541	16.0925	25.1951	1.62555	2.56918	2.26157
DN	ENSSSCG00000003742	-	-	-	-	INO80C	XLOC_335918	chr6:111721138-111744588	117.256	7.04713	-4.05648	0.00229259		140.874	81.4775	129.415	5.96281	7.04713	1.04969
DN	ENSSSCG00000013601	-	NM_178450.4	2016-03-03	2016-03-02	2016-03-02	XLOC_238626	chr2:71228603-71244099	696.524	41.7104	-4.0617	0.00229259		959.708	584.519	545.346	20.5652	41.7104	18.3747
DN	ENSSSCG00000025414	-	NM_004160.4	PYY	PYY	PYY	XLOC_102763	chr12:19443610-19444951	1152.79	67.4511	-4.09514	0.00229259		1870.4	615.282	972.68	19.5701	67.4512	77.076
DN	ENSSSCG00000004195	-	NM_001244438.1	ARG1	ARG1	ARG1	XLOC_031651	chr1:35581175-35603457	705.201	38.6235	-4.19048	0.00229259		847.908	659.459	608.238	15.272	38.6235	30.5819
DN	ENSSSCG00000021067	-	NM_000713.2	BLVRB	-	BLVRB	XLOC_335358	chr6:44463346-44477038	88.0577	4.69376	-4.22963	0.00229259		150.669	59.312	54.1917	2.40857	4.69376	3.0407
DN	ENSSSCG00000030418	-	-	-	-	SOX6	XLOC_237461	chr2:46168167-46212845	8.09268	0.421241	-4.2639	0.00229259		5.67079	6.49628	12.111	0.164594	0.421241	0.398849
DN	ENSSSCG00000021159	-	XM_011540105.1	SNCG	SNCG	SNCG	XLOC_154950	chr14:95191840-95196614	1056.43	51.9476	-4.346	0.00229259		326.032	1168.06	1675.2	21.9983	51.9478	63.1653
DN	ENSSSCG00000027072	-	NM_178191.2	ATPIF1	ATPIF1	ATPIF1	XLOC_334771	chr6:79019832-79047796	4346.22	212.373	-4.35509	0.00229259		4014.4	4974.62	4049.63	86.4874	212.373	118.951
DN	ENSSSCG00000007140	-	-	-	SMOX	SMOX	XLOC_216003	chr17:35886930-35915941	28.86	1.38833	-4.37765	0.00229259		20.3877	32.1993	33.993	0.798472	1.38833	0.511487
DN	ENSSSCG00000008722	-	NM_018986.3	SH3TC1	-	-	XLOC_385346	chr8:4317694-4353777	665.563	31.9583	-4.38031	0.00229259		1877.78	82.8854	36.0224	20.0605	31.9583	11.1297
DN	ENSSSCG00000007977	-	NM_001003938.3	HBM	-	HBM	XLOC_266109	chr3:40948148-40949143	7370.76	317.619	-4.53645	0.00229259		12535.5	4369.17	5207.64	125.416	317.619	182.656
DN	-	NM_214378	-	-	RH	RH	XLOC_014945	GL894621-1:55135-98173	44.0006	1.84247	-4.57781	0.00229259		53.958	34.7392	43.3047	1.44933	1.84247	1.13295
DN	ENSSSCG00000010399	-	None	-	NCOA4	NCOA4	XLOC_154968	chr14:98547650-98573723	1633.18	67.0117	-4.60713	0.00229259		2095.24	1224.08	1580.21	45.1946	67.0117	18.9124
DN	ENSSSCG00000009613	-	NM_001978.3	DMTN	-	DMTN	XLOC_153700	chr14:6766953-6786041	270.477	11.0467	-4.61382	0.00229259		377.02	254.742	179.669	5.89024	11.0467	6.48396
DN	ENSSSCG00000004541	-	XM_011525881.1	FECH	FECH	FECH	XLOC_031865	chr1:117466474-117487893	246.132	9.86118	-4.64153	0.00229259		223.231	266.4	248.764	7.3224	9.86117	5.95443
DN	ENSSSCG00000005671	-	NM_000755.3	CRAT	CRAT	CRAT	XLOC_032528	chr1:303403209-303417511	1059.44	35.3877	-4.90391	0.00229259		1959.68	337.066	881.58	26.8744	35.3877	18.0942
DN	-	NM_001244966	-	-	SLC25A39	SLC25A39	XLOC_103328	chr12:19269926-19278227	1755.04	56.2169	-4.96436	0.00229259		2147.89	1812.35	1304.9	26.7225	56.2169	32.5749
DN	ENSSSCG00000025126	-	NM_139284.2	LGI4	-	LGI4	XLOC_334270	chr6:40104556-40110222	30.7095	0.761625	-5.33346	0.00229259		19.7751	13.0986	59.2549	0.671025	0.761625	0.141127
DN	ENSSSCG00000014726	-	NM_000518.4	HBB	HBE1	HBE1	XLOC_406274	chr9:5650627-5652665	387.954	7.87417	-5.62261	0.00229259		383.834	431.532	348.497	1.74363	7.87417	5.71558
DN	ENSSSCG00000010997	-	None	-	SPINK4	SPINK4	XLOC_077365	chr10:37503270-37512773	380.947	7.32692	-5.70024	0.00229259		525.705	249.272	367.865	1.5067	7.32692	5.9199
DN	ENSSSCG00000025681	-	XM_005257549.1	PCTP	-	-	XLOC_102874	chr12:32830632-32861266	410.562	7.19098	-5.83527	0.00229259		231.128	224.552	776.005	0.983589	7.19096	7.74135
DN	ENSSSCG00000023710	-	-	-	-	REEP1	XLOC_267064	chr3:61264872-61326483	52.0772	0.708974	-6.19878	0.00229259		59.2708	59.8523	37.1085	0.549807	0.708976	0.267338
DN	ENSSSCG00000002648	-	NM_175931.2	CBFA2T3	-	CBFA2T3	XLOC_334089	chr6:1042213-1059437	349.067	3.07826	-6.82524	0.00229259		1042.04	2.98796	2.17	2.24311	3.07826	0.970784
DN	ENSSSCG00000012112	-	-	-	-	ARHGAP6	XLOC_430996	chrX:8474549-8480553	480.515	2.45539	-7.61249	0.00229259		17.4175	348.392	1075.74	1.88512	2.45539	0.650138
DN	ENSSSCG00000023142	-	NM_000156.5	GAMT	-	GAMT	XLOC_237755	chr2:77969814-77971990	644.965	1.73311	-8.53971	0.00229259		1705.47	1.49689	227.931	2.19441	1.73311	0.424359
DN	ENSSSCG00000029710	-	-	-	-	GCNT4	XLOC_238791	chr2:85720348-85722509	19026.9	2.28293	-13.0249	0.00229259		1.20282	57077.1	2.36463	2.55341	2.28293	1.00605

## Sheet: OURT-D3
S3 Table. Statistically significant differentially expressed genes in GRG and OURT pigs
									D0, mean of 3 pigs	D3, mean of 3 pigs				FPKM1 individual pig data D0			FPKM1 individual pig data D3
Direction	Ensembl ID	Pig GB	Human GB	Human Gene Name	Genome Annotation	Designated Gene Name	Locus ID	Locus	FPKM1	FPKM2	log2(fold_change)	q_value		1-P7	1-P11	1-P12	2-P7	2-P11	2-P12
UP	ENSSSCG00000026077	-	-	-	-	-	XLOC_266017	chr3:22202896-22219872	1.14866	639.302	9.1204	0.00570783		0.417915	1.9025	1.12558	1915.75	1.87425	0.282405
UP	ENSSSCG00000000110	-	-	-	-	PLA2G6	XLOC_314043	chr5:6996455-7006874	5.38524	2331.51	8.75804	0.00570783		6.60965	4.79688	4.74918	5923.45	3.84258	1067.25
UP	-	NM_213992_1	-	-	SULT1E1	SULT1E1	XLOC_385053	chr8:69410622-69709728	1.75196	42.7822	4.60997	0.00570783		1.17401	2.05033	2.03154	1.49813	81.2057	45.6428
UP	ENSSSCG00000030623	-	NM_018053.3	XKR8	-	XKR8	XLOC_334770	chr6:78625625-78628679	27.8037	464.988	4.06384	0.00570783		5.52152	74.4995	3.39005	1391.88	0.724058	2.35652
UP	ENSSSCG00000015944	-	NM_012290.4	TLK1	-	TLK1	XLOC_182470	chr15:86555846-86717499	106.371	529.934	2.31672	0.00570783		111.511	104.378	103.223	174.144	1308.21	107.453
UP	ENSSSCG00000024024	-	NM_001337.3	CX3CR1	-	CX3CR1	XLOC_117325	chr13:26204646-26217957	2.6052	12.4554	2.25731	0.00570783		1.74124	4.2913	1.78304	4.9562	24.0624	8.34754
UP	ENSSSCG00000004202	-	NM_001277185.1	SAMD3	-	SAMD3	XLOC_030427	chr1:36600377-36622965	1.09918	4.39173	1.99836	0.00570783		0.815621	1.6965	0.785426	1.65313	8.22052	3.30155
UP	ENSSSCG00000000640	-	-	-	-	-	XLOC_314326	chr5:64347617-64352285	1.524	5.81023	1.93073	0.00570783		0.709007	1.81014	2.05285	7.8383	3.96929	5.62311
UP	ENSSSCG00000007462	-	-	-	DRK1	DRK1	XLOC_216177	chr17:57362048-57464782	0.560301	1.87677	1.74398	0.00570783		0.143748	0.966222	0.570933	1.08647	3.02	1.52385
UP	ENSSSCG00000000641	-	NM_007360.3	KLRK1	KLRK1	KLRK1	XLOC_314327	chr5:64370009-64378339	2.74259	8.11949	1.56585	0.00570783		2.85873	3.55664	1.81241	9.5758	9.76827	5.01439
UP	ENSSSCG00000016903	-	NM_006144.3	GZMA	GZMA	GZMA	XLOC_202721	chr16:36385660-36398843	14.1453	36.2324	1.35696	0.00570783		8.19853	18.3339	15.9034	27.242	59.489	21.9662
UP	ENSSSCG00000008228	-	NM_006433.4	GNLY	NKL	NKL	XLOC_266304	chr3:61953108-61957917	139.835	329.738	1.23759	0.00570783		117.407	152.758	149.341	90.02	389.336	509.857
UP	ENSSSCG00000017705	-	-	-	CCL5	CCL5	XLOC_102950	chr12:41221823-41228684	75.727	177.387	1.22802	0.00570783		75.4899	79.0331	72.6579	117.647	243.18	171.334
UP	ENSSSCG00000027713	-	None	-	-	-	XLOC_385607	chr8:102608738-102670240	11.8077	27.1678	1.20217	0.00570783		14.5764	10.2625	10.5842	53.811	15.521	12.1714
UP	ENSSSCG00000002815	-	None	-	GPR56	GPR56	XLOC_334184	chr6:17648673-17672538	11.0948	24.6467	1.15151	0.00570783		11.1898	15.5209	6.5738	8.76402	40.845	24.3311
UP	ENSSSCG00000003231	-	-	-	NKG7	NKG7	XLOC_335490	chr6:51689137-51694302	12.7901	28.4019	1.15096	0.00570783		11.7009	14.6948	11.9747	22.2663	40.6772	22.2622
UP	ENSSSCG00000004480	-	NM_001865.3	COX7A2	COX7A2	COX7A2	XLOC_031835	chr1:101816760-101823433	15.0269	32.339	1.10573	0.00570783		15.568	17.1047	12.4079	58.0542	21.2148	17.7481
UP	ENSSSCG00000009720	-	NM_001291510.1	DDX60L	-	DDX60	XLOC_154548	chr14:22338619-22365351	14.341	29.4941	1.04028	0.00570783		6.53038	17.5514	18.9412	23.5268	25.2148	39.7409
UP	ENSSSCG00000008977	-	NM_001565.3	CXCL10	CXCL10	CXCL10	XLOC_385528	chr8:75809804-75991009	54.3046	108.442	0.99778	0.00570783		36.9503	36.7124	89.2512	136.75	65.1734	123.403
UP	-	NM_214114_5	-	-	JAK1	JAK1	XLOC_010668	GL893945-1:0-365	110.417	208.651	0.918136	0.00570783		80.1665	117.334	133.749	246.868	214.193	164.893
UP	-	NM_001001542	-	-	ATP1B1	ATP1B1	XLOC_014962	GL894624-2:122637-127567	0	11.0572	NA	0.00570783		0	0	0	33.1717	0	0
UP	-	NM_001129949	-	-	CKM	CKM	XLOC_024696	GL896419-1:10461-20834	0	1.41053	NA	0.00570783		0	0	0	4.23159	0	0
UP	ENSSSCG00000030636	-	-	-	-	-	XLOC_030647	chr1:121377236-121381325	0	101.748	NA	0.00570783		0	0	0	305.244	0	0
UP	ENSSSCG00000010056	-	-	-	-	GGT1	XLOC_154013	chr14:53064097-53064950	0	181.348	NA	0.00570783		0	0	0	521.785	22.2592	0
UP	ENSSSCG00000029803	-	NM_032590.4	KDM2B	-	KDM2B	XLOC_154616	chr14:32988919-32989286	0	4.30736	NA	0.00570783		0	0	0	12.9221	0	0
UP	ENSSSCG00000015766	-	XM_011531581.1	WDR17	-	-	XLOC_181883	chr15:44368381-44368782	0	55.5815	NA	0.00570783		0	0	0	166.744	0	0
UP	ENSSSCG00000016157	-	-	-	MYL1	MYL1	XLOC_182591	chr15:124861883-124875123	0	1.59327	NA	0.00570783		0	0	0	4.77982	0	0
UP	ENSSSCG00000016401	-	XM_005247028.1	KIF1A	-	KIF1A	XLOC_182749	chr15:157561984-157563168	0	175.648	NA	0.00570783		0	0	0	470.719	56.2259	0
UP	ENSSSCG00000013022	-	NM_002862.3	PYGB	-	PYGM	XLOC_237268	chr2:6544492-6546158	0	3.17897	NA	0.00570783		0	0	0	8.48027	0	1.05664
UP	ENSSSCG00000014083	-	NM_001276713.1	ANKDD1B	-	ANKDD1B	XLOC_237846	chr2:86291932-86300027	0	434.586	NA	0.00570783		0	0	0	1303.76	0	0
UP	ENSSSCG00000007746	-	NM_001762.3	CCT6A	-	-	XLOC_265959	chr3:17191318-17191985	0	5.89384	NA	0.00570783		0	0	0	17.6815	0	0
UP	ENSSSCG00000024452	-	NM_001287.5	CLCN7	-	-	XLOC_266925	chr3:42111393-42113455	0	2.43374	NA	0.00570783		0	0	0	0	7.30123	0
UP	ENSSSCG00000006274	-	NM_006904.6	PRKDC	-	-	XLOC_292442	chr4:87295326-87297600	0	8.81042	NA	0.00570783		0	0	0	26.4312	0	0
UP	ENSSSCG00000012663	-	-	-	-	ENOX2	XLOC_431259	chrX:122818425-122835451	0	3.88527	NA	0.00570783		0	0	0	5.56954	5.22708	0.859196
DN	ENSSSCG00000004282	-	-	-	-	-	XLOC_031698	chr1:59281672-59282271	3.67917	0	NA	0.00570783		0	7.001	4.03651	0	0	0
DN	ENSSSCG00000017962	-	XM_005256554.3	KDM6B	-	-	XLOC_103081	chr12:55470018-55470372	30.6031	0	NA	0.00570783		67.7541	0	24.0551	0	0	0
DN	ENSSSCG00000013079	-	NM_006133.2	DAGLA	-	DAGLA	XLOC_238267	chr2:9360223-9360834	7.33302	0	NA	0.00570783		8.6888	2.29302	11.0172	0	0	0
DN	ENSSSCG00000008382	-	-	-	-	-	XLOC_266384	chr3:84480556-84486042	4.81844	0	NA	0.00570783		5.47836	0	8.97696	0	0	0
DN	ENSSSCG00000008382	-	-	-	-	-	XLOC_266385	chr3:84499564-84499831	17.2695	0	NA	0.00570783		0	0	51.8086	0	0	0
DN	ENSSSCG00000023511	-	NM_002269.2	KPNA5	-	-	XLOC_334807	chr6:82634920-82637248	1.81655	0	NA	0.00570783		0	0	5.44964	0	0	0
DN	ENSSSCG00000027640	-	NM_014652.3	IPO13	-	-	XLOC_336038	chr6:154654377-154655277	2.91375	0	NA	0.00570783		8.74125	0	0	0	0	0
DN	ENSSSCG00000030827	-	-	-	-	FGFR3	XLOC_385315	chr8:338387-338943	2.63841	0	NA	0.00570783		4.43958	2.51063	0.965022	0	0	0
DN	-	NM_214016_1	-	-	CECR1	CECR1	XLOC_001619	GL892489-1:599-817	699.759	342.572	-1.03045	0.00570783		1246.68	434.5	418.1	563.428	226.208	238.081
DN	ENSSSCG00000029889	-	NM_001898.2	CST1	CST3	CST3	XLOC_215998	chr17:34560019-34570866	206.253	93.3922	-1.14304	0.00570783		425.478	136.471	56.8104	123.17	93.0627	63.9439
DN	ENSSSCG00000017624	-	NM_001271875.1	CUEDC1	CUEDC1	CUEDC1	XLOC_103449	chr12:34964027-34990362	3.71137	1.67863	-1.14466	0.00570783		3.70803	2.88281	4.54325	1.9232	1.18639	1.9263
DN	ENSSSCG00000002277	-	XM_005268023.3	SPTB	-	SPTB	XLOC_363378	chr7:95210261-95225192	20.2877	7.84502	-1.37076	0.00570783		47.5969	4.34985	8.91639	13.6477	6.157	3.73038
DN	ENSSSCG00000007022	-	None	-	-	ANK1	XLOC_215941	chr17:12254457-12289557	9.68763	2.58564	-1.90562	0.00570783		18.2374	4.53479	6.29067	4.43412	1.63018	1.69262
DN	ENSSSCG00000027704	-	NM_203288.1	RP9	-	-	XLOC_225474	chr18:44500212-44506862	9.46922	1.39733	-2.76057	0.00570783		1.59755	2.12902	24.6811	0.909381	1.42171	1.8609
DN	ENSSSCG00000010565	-	None	-	-	DPCD	XLOC_154328	chr14:122378396-122381344	21.7743	2.66575	-3.03001	0.00570783		3.94103	58.3598	3.0219	2.27846	3.06174	2.65704
DN	ENSSSCG00000000488	-	NM_002392.5	MDM2	-	MDM2	XLOC_314237	chr5:35953994-35955998	23.2654	2.23449	-3.38017	0.00570783		2.72974	2.0566	65.01	2.71841	1.84292	2.14214
DN	ENSSSCG00000006622	-	NM_207171.2	POGZ	-	POGZ	XLOC_292625	chr4:107012365-107014482	12.9035	1.14314	-3.49669	0.00570783		1.73596	22.0172	14.9572	1.4113	0.909402	1.10871

## Sheet: OURT-D7
S3 Table. Statistically significant differentially expressed genes in GRG and OURT pigs
									D0, mean of 3 pigs	D7, mean of 3 pigs				FPKM1 individual pig data D0			FPKM1 individual pig data D7
Direction	Ensembl ID	Pig GB	Human GB	Human Gene Name	Genome Annotation	Designated Gene Name	Locus ID	Locus	FPKM1	FPKM2	log2(fold_change)	q_value		1-P7	1-P11	1-P12	2-P7	2-P11	2-P12
UP	ENSSSCG00000000110	-	-	-	-	PLA2G6	XLOC_314043	chr5:6996455-7006874	5.70128	1445.2	7.98577	0.00807968		6.97093	5.09073	5.04219	3.98658	612.288	3719.34
UP	-	NR_038569	-	-	MIR328	MIR328	XLOC_335236	chr6:25131879-25134603	1.01716	54.3259	5.73902	0.00807968		1.15891	1.0824	0.810168	161.191	0.668825	1.11744
UP	-	NM_213992_1	-	-	SULT1E1	SULT1E1	XLOC_385053	chr8:69410622-69709728	1.857	75.7982	5.35112	0.00807968		1.23819	2.17593	2.15688	84.3875	141.272	1.73556
UP	ENSSSCG00000004747	-	-	-	-	RTF1	XLOC_031994	chr1:144962092-144965518	6.07395	159.61	4.71577	0.00807968		6.71429	4.47984	7.02773	4.69006	7.07357	467.065
UP	ENSSSCG00000006227	-	NM_003878.2	GGH	-	GGH	XLOC_292410	chr4:77300823-77302944	14.4713	232.355	4.00507	0.00807968		1.13437	40.8798	1.3997	0.556057	1.1117	695.398
UP	ENSSSCG00000004663	-	NM_153619.1	SEMA6D	-	SEMA6D	XLOC_031937	chr1:138049418-138054864	0.28396	4.02861	3.82653	0.00807968		0.151954	0.544756	0.155168	3.93325	3.48405	4.66853
UP	ENSSSCG00000018005	-	-	-	MYH1	MYH1	XLOC_103112	chr12:57967169-57984759	0.0983543	1.12676	3.51804	0.00807968		0.0427137	0.110593	0.141756	1.34002	0.0523248	1.98793
UP	ENSSSCG00000000640	-	-	-	-	-	XLOC_314326	chr5:64347617-64352285	1.6161	15.005	3.21485	0.00807968		0.747761	1.92103	2.17951	14.2827	11.4639	19.2683
UP	ENSSSCG00000016035	-	-	-	COL5A2	COL5A2	XLOC_182514	chr15:104122881-104272688	0.326058	2.93819	3.17173	0.00807968		0.286455	0.319006	0.372712	8.47782	0.183437	0.153317
UP	ENSSSCG00000026217	-	-	-	-	-	XLOC_314329	chr5:64656085-64659867	0.294055	2.41082	3.03537	0.00807968		0.107377	0.447552	0.327237	1.53625	2.30868	3.38754
UP	ENSSSCG00000000641	-	NM_007360.3	KLRK1	KLRK1	KLRK1	XLOC_314327	chr5:64370009-64378339	2.90458	22.8816	2.97779	0.00807968		3.01499	3.77451	1.92423	21.5861	19.5212	27.5377
UP	ENSSSCG00000024024	-	NM_001337.3	CX3CR1	-	CX3CR1	XLOC_117325	chr13:26204646-26217957	2.76122	21.2253	2.94241	0.00807968		1.83642	4.55418	1.89305	18.1166	23.0177	22.5417
UP	ENSSSCG00000004202	-	NM_001277185.1	SAMD3	-	SAMD3	XLOC_030427	chr1:36600377-36622965	1.16484	7.47382	2.68172	0.00807968		0.860202	1.80042	0.833885	5.42271	7.58569	9.41305
UP	ENSSSCG00000007462	-	-	-	DRK1	DRK1	XLOC_216177	chr17:57362048-57464782	0.594391	3.81171	2.68095	0.00807968		0.151605	1.02541	0.606158	2.48524	2.88482	6.06509
UP	ENSSSCG00000004219	-	-	-	-	CENPW	XLOC_031665	chr1:40459275-40469128	1.87223	10.0276	2.42115	0.00807968		0.582197	1.9133	3.12119	1.71232	25.8771	2.49342
UP	ENSSSCG00000011326	-	NM_001184744.1	PTH1R	PTH1R	PTH1R	XLOC_116624	chr13:32998089-33023758	0.84225	4.33512	2.36375	0.00807968		0.955751	0.922633	0.648366	3.21625	3.68389	6.10524
UP	ENSSSCG00000017705	-	-	-	CCL5	CCL5	XLOC_102950	chr12:41221823-41228684	80.2104	391.244	2.28621	0.00807968		79.6161	83.8745	77.1407	297.492	289.221	587.018
UP	ENSSSCG00000002815	-	None	-	GPR56	GPR56	XLOC_334184	chr6:17648673-17672538	11.7508	57.3058	2.28592	0.00807968		11.8014	16.4717	6.97938	49.5186	44.2367	78.1622
UP	ENSSSCG00000014909	-	NM_032943.4	SYTL2	-	SYTL2	XLOC_406360	chr9:21898861-21902771	0.987621	3.8759	1.9725	0.00807968		0.837501	1.21279	0.912575	4.89113	3.79976	2.93681
UP	ENSSSCG00000016903	-	NM_006144.3	GZMA	GZMA	GZMA	XLOC_202721	chr16:36385660-36398843	14.9961	57.87	1.94823	0.00807968		8.64665	19.457	16.8846	41.0465	78.5685	53.9951
UP	ENSSSCG00000022226	-	NM_000639.2	FASLG	FASLG	FASLG	XLOC_406742	chr9:126641108-126647827	2.48686	9.55598	1.94208	0.00807968		1.35553	3.50969	2.59538	7.47522	9.96322	11.2295
UP	ENSSSCG00000008228	-	NM_006433.4	GNLY	NKL	NKL	XLOC_266304	chr3:61953108-61957917	148.165	548.5	1.88829	0.00807968		123.824	162.115	158.555	280.939	400.242	964.32
UP	ENSSSCG00000029668	-	NM_000878.3	IL2RB	-	-	XLOC_314061	chr5:8230413-8246604	8.8932	31.3507	1.81772	0.00807968		9.35517	11.9933	5.33107	21.7299	29.5781	42.744
UP	ENSSSCG00000010896	-	NM_018136.4	ASPM	-	ASPM	XLOC_077275	chr10:24612958-24620399	3.55142	11.8347	1.73656	0.00807968		1.82133	4.7556	4.07733	12.0816	12.4956	10.9269
UP	ENSSSCG00000008722	-	NM_018986.3	SH3TC1	-	-	XLOC_385346	chr8:4317694-4353777	69.7287	226.867	1.70202	0.00807968		97.0738	57.2578	54.8546	44.4393	570.748	65.4119
UP	ENSSSCG00000000663	-	-	-	-	KLRG1	XLOC_314348	chr5:65412728-65432685	13.0602	41.8642	1.68053	0.00807968		7.85833	19.3966	11.9258	23.9918	48.1514	53.4493
UP	ENSSSCG00000017755	-	NM_000625.4	NOS2	NOS2	NOS2	XLOC_103545	chr12:46022453-46053582	2.01836	6.33374	1.64988	0.00807968		2.47479	2.27241	1.30786	6.75867	5.77945	6.4631
UP	ENSSSCG00000014909	-	NM_032943.4	SYTL2	-	SYTL2	XLOC_406361	chr9:21903464-21929544	4.65899	14.1157	1.59921	0.00807968		4.34285	4.0151	5.61904	12.7228	12.4434	17.181
UP	ENSSSCG00000017789	-	NM_198147.2	ABHD15	-	ABHD15	XLOC_103571	chr12:47708158-47714323	1.49819	4.52679	1.59527	0.00807968		1.53537	1.74893	1.21027	3.92154	4.01246	5.64636
UP	ENSSSCG00000003231	-	-	-	NKG7	NKG7	XLOC_335490	chr6:51689137-51694302	13.5496	40.7491	1.58852	0.00807968		12.3404	15.5949	12.7135	34.1778	38.2373	49.8323
UP	ENSSSCG00000017894	-	-	-	-	WSCD1	XLOC_103642	chr12:53255301-53261784	0.840206	2.494	1.56965	0.00807968		0.784573	1.04171	0.694329	2.98202	1.05079	3.4492
UP	ENSSSCG00000004120	-	XM_006715441.2	SHPRH	-	SHPRH	XLOC_030367	chr1:21913473-21930759	5.49236	16.2873	1.56825	0.00807968		5.13149	4.2341	7.11148	16.7094	14.5479	17.6047
UP	ENSSSCG00000013517	-	NR_046386.1	UHRF2	-	UHRF1	XLOC_238667	chr2:74678791-74698104	3.7034	10.7274	1.53438	0.00807968		3.56807	3.27515	4.26698	22.6661	4.83434	4.6819
UP	ENSSSCG00000010214	-	NR_037709.1	TEN1-CDK3	CDK1	CDK1	XLOC_154130	chr14:69262318-69277260	1.30571	3.6812	1.49535	0.00807968		1.10242	1.68897	1.12574	6.48472	3.07493	1.48397
UP	ENSSSCG00000017517	-	NM_013351.1	TBX21	-	TBX21	XLOC_102827	chr12:23867135-23880463	13.2427	34.1074	1.36488	0.00807968		16.2761	13.0125	10.4396	34.8855	32.0927	35.3439
UP	ENSSSCG00000010271	-	NM_005041.4	PRF1	-	PRF1	XLOC_154894	chr14:79362327-79368399	4.94158	12.6126	1.35182	0.00807968		6.05792	4.52715	4.23968	10.879	13.0561	13.9028
UP	ENSSSCG00000008710	-	XM_011513401.1	JAKMIP1	-	JAKMIP1	XLOC_384891	chr8:2813159-2853662	5.19089	12.6734	1.28775	0.00807968		5.86578	5.11236	4.59453	9.44592	9.35318	19.2211
UP	ENSSSCG00000003799	-	XM_011541385.1	IL12RB2	IL12RB2	IL12RB2	XLOC_335957	chr6:134093826-134172860	1.40268	3.41641	1.28429	0.00807968		1.21652	1.80999	1.18153	3.20683	3.19726	3.84515
UP	-	NM_001001907	-	-	CD8A	CD8A	XLOC_267060	chr3:60848492-60859738	25.3838	58.6215	1.20752	0.00807968		26.8556	20.5389	28.7569	69.9134	44.4559	61.4952
UP	ENSSSCG00000017473	-	NM_001067.3	TOP2A	TOPOII	TOPOII	XLOC_102799	chr12:22310213-22337485	4.6355	10.4388	1.17115	0.00807968		3.71542	4.758	5.4331	15.4407	8.98309	6.89247
UP	ENSSSCG00000024344	-	None	-	CCR5	CCR5	XLOC_116619	chr13:32547167-32551732	5.40012	11.9486	1.14578	0.00807968		5.86445	4.96245	5.37347	10.5353	11.8672	13.4432
UP	ENSSSCG00000010896	-	NM_018136.4	ASPM	-	ASPM	XLOC_077277	chr10:24644534-24657407	3.62386	7.59651	1.06781	0.00807968		3.43318	3.53705	3.90135	9.51796	8.12595	5.14563
UP	ENSSSCG00000014088	-	NM_006633.3	IQGAP2	-	IQGAP2	XLOC_238800	chr2:87138281-87157773	5.92963	12.1708	1.03741	0.00807968		5.79626	5.92884	6.0638	10.113	12.1251	14.2744
UP	ENSSSCG00000023296	-	NM_001813.2	CENPE	-	CENPE	XLOC_385215	chr8:126784807-126801204	4.05193	8.26821	1.02896	0.00807968		3.88048	3.73938	4.53593	10.9964	7.30576	6.50251
UP	-	NM_001244247	-	-	NUDT21	NUDT21	XLOC_006583	GL893413-1:33785-44185	57.8974	105.695	0.868336	0.00807968		48.8299	61.8172	63.045	89.4157	125.272	102.397
UP	-	NM_001244697	-	-	LSAMP	LSAMP	XLOC_006035	GL893305-1:88012-88734	0	1.0248	NA	0.00807968		0	0	0	3.07441	0	0
UP	-	NM_001129949	-	-	CKM	CKM	XLOC_024696	GL896419-1:10461-20834	0	0.736486	NA	0.00807968		0	0	0	0.0344995	0	2.17496
UP	-	NM_001244350_2	-	-	CMBL	CMBL	XLOC_025876	GL896548-1:1820-2226	0	6.7781	NA	0.00807968		0	0	0	0	8.49726	11.837
UP	ENSSSCG00000028407	-	-	-	-	-	XLOC_076911	chr10:7760955-7769967	0	0.666975	NA	0.00807968		0	0	0	2.00093	0	0
UP	ENSSSCG00000024542	-	-	-	-	-	XLOC_091562	chr11:76202583-76202758	0	1241.16	NA	0.00807968		0	0	0	3723.48	0	0
UP	ENSSSCG00000011238	-	None	-	-	ARPP21	XLOC_116542	chr13:22799857-22801196	0	6.67515	NA	0.00807968		0	0	0	20.0254	0	0
UP	ENSSSCG00000011355	-	NM_000094.3	COL7A1	-	COL7A1	XLOC_117413	chr13:34524649-34524880	0	847.662	NA	0.00807968		0	0	0	1445.24	0	1097.74
UP	ENSSSCG00000009745	-	-	-	-	ADGRD1	XLOC_154570	chr14:25528914-25542928	0	40.2185	NA	0.00807968		0	0	0	120.655	0	0
UP	ENSSSCG00000016397	-	NM_004543.4	NEB	-	-	XLOC_182275	chr15:156952647-156953290	0	6.42244	NA	0.00807968		0	0	0	19.2673	0	0
UP	ENSSSCG00000016157	-	-	-	MYL1	MYL1	XLOC_182591	chr15:124861883-124875123	0	1.14181	NA	0.00807968		0	0	0	0	0	3.42544
UP	ENSSSCG00000016810	-	None	-	-	PDZD2	XLOC_202910	chr16:19065071-19066073	0	3.59563	NA	0.00807968		0	0	0	8.71765	0	2.06923
UP	ENSSSCG00000016907	-	-	-	-	-	XLOC_202982	chr16:36548887-36549319	0	291.767	NA	0.00807968		0	0	0	0	0	875.301
UP	ENSSSCG00000017037	-	None	-	FABP6	FABP6	XLOC_203070	chr16:68721295-68727380	0	3.57427	NA	0.00807968		0	0	0	10.7228	0	0
UP	ENSSSCG00000013287	-	NM_001243786.1	RAG2	RAG2	RAG2	XLOC_237390	chr2:26716415-26717999	0	1.64599	NA	0.00807968		0	0	0	4.81683	0	0.121148
UP	ENSSSCG00000006450	-	-	-	PCD1E	PCD1E	XLOC_293172	chr4:100357924-100361459	0	2.70254	NA	0.00807968		0	0	0	8.05054	0.0570746	0
UP	ENSSSCG00000000253	-	NM_199187.1	KRT18	-	KRT18	XLOC_314127	chr5:18728578-18729614	0	1.28522	NA	0.00807968		0	0	0	3.85565	0	0
UP	ENSSSCG00000000251	-	NM_006121.3	KRT1	-	KRT1	XLOC_314711	chr5:18508420-18508731	0	10.6822	NA	0.00807968		0	0	0	32.0466	0	0
UP	ENSSSCG00000003754	-	XR_246242.1	CYP4A11	-	-	XLOC_334926	chr6:119150504-119151942	0	4.84891	NA	0.00807968		0	0	0	14.5467	0	0
UP	ENSSSCG00000003754	-	XR_246242.1	CYP4A11	-	-	XLOC_334927	chr6:119152214-119153224	0	55.1274	NA	0.00807968		0	0	0	165.382	0	0
UP	ENSSSCG00000026650	-	-	-	-	-	XLOC_335792	chr6:82508018-82510498	0	1.86312	NA	0.00807968		0	0	0	5.58936	0	0
UP	ENSSSCG00000025410	-	NM_005865.3	PRSS16	-	PRSS16	XLOC_362943	chr7:22742867-22743215	0	4.34946	NA	0.00807968		0	0	0	13.0484	0	0
UP	ENSSSCG00000025410	-	NM_005865.3	PRSS16	-	PRSS16	XLOC_362944	chr7:22746449-22747148	0	2.58612	NA	0.00807968		0	0	0	7.75837	0	0
UP	ENSSSCG00000025410	-	NM_005865.3	PRSS16	-	PRSS16	XLOC_362945	chr7:22748443-22749034	0	1.25259	NA	0.00807968		0	0	0	3.75776	0	0
UP	ENSSSCG00000008840	-	NM_133267.2	GSX2	-	GSX2	XLOC_385011	chr8:42924909-42925712	0	1.73419	NA	0.00807968		0	0	0	4.72978	0.4728	0
UP	ENSSSCG00000023879	-	-	-	-	-	XLOC_405971	chr9:73485378-73485840	0	3.33828	NA	0.00807968		0	0	0	0	0	10.0148
UP	ENSSSCG00000012663	-	-	-	-	ENOX2	XLOC_431259	chrX:122818425-122835451	0	2.80596	NA	0.00807968		0	0	0	3.45098	1.97125	2.99567
DN	ENSSSCG00000027363	-	NM_004508.2	IDI1	-	-	XLOC_077503	chr10:75600266-75601028	3.1832	0	NA	0.00807968		0	9.5496	0	0	0	0
DN	ENSSSCG00000029747	-	-	-	-	-	XLOC_202722	chr16:36426749-36428360	70.0401	0	NA	0.00807968		210.12	0	0	0	0	0
DN	ENSSSCG00000012893	-	NM_030930.3	UNC93B1	-	-	XLOC_237200	chr2:3544241-3545487	2.60864	0	NA	0.00807968		5.80325	2.02268	0	0	0	0
DN	ENSSSCG00000008382	-	-	-	-	-	XLOC_266385	chr3:84499564-84499831	18.335	0	NA	0.00807968		0	0	55.0051	0	0	0
DN	ENSSSCG00000023511	-	NM_002269.2	KPNA5	-	-	XLOC_334807	chr6:82634920-82637248	1.92862	0	NA	0.00807968		0	0	5.78587	0	0	0
DN	ENSSSCG00000027640	-	NM_014652.3	IPO13	-	-	XLOC_336038	chr6:154654377-154655277	3.07301	0	NA	0.00807968		9.21904	0	0	0	0	0
DN	ENSSSCG00000027138	-	-	-	-	-	XLOC_406049	chr9:94424159-94424710	75.4608	0	NA	0.00807968		0	41.2637	185.119	0	0	0
DN	ENSSSCG00000014820	-	NM_014824.2	FCHSD2	-	FCHSD2	XLOC_406296	chr9:8127727-8133026	24.0607	14.113	-0.769658	0.00807968		26.9554	22.31	22.9168	13.6784	14.5412	14.1193
DN	ENSSSCG00000005503	-	-	-	TLR4	TLR4	XLOC_031315	chr1:289775785-289787064	19.0991	11.1306	-0.778968	0.00807968		21.5758	17.1714	18.5501	12.8442	12.4652	8.08252
DN	ENSSSCG00000014780	-	None	-	TRIM21	TRIM21	XLOC_405680	chr9:6536205-6544412	25.9611	15.0882	-0.782928	0.00807968		35.5944	20.4213	21.8675	18.2996	12.8581	14.1069
DN	ENSSSCG00000017702	-	-	-	-	CCL23	XLOC_102948	chr12:41160962-41166355	32.1923	18.6009	-0.791343	0.00807968		46.6337	23.6044	26.3389	21.0306	18.7364	16.0358
DN	ENSSSCG00000025455	-	None	-	-	RALB	XLOC_181867	chr15:36655510-36670461	7.27578	4.20186	-0.792073	0.00807968		9.56902	5.37091	6.8874	4.9797	3.66512	3.96076
DN	ENSSSCG00000023557	-	NM_003965.4	CCRL2	CCRL2	CCRL2	XLOC_116620	chr13:32566383-32569568	33.0723	18.5708	-0.83259	0.00807968		46.5297	22.6431	30.0442	24.2753	14.3404	17.0966
DN	ENSSSCG00000024152	-	-	-	-	ETV6	XLOC_314312	chr5:63116345-63125413	8.07073	4.48981	-0.846044	0.00807968		10.6801	5.97643	7.5556	5.6078	3.85454	4.00708
DN	ENSSSCG00000012893	-	NM_030930.3	UNC93B1	-	-	XLOC_237201	chr2:3548741-3551409	15.1337	8.32002	-0.863106	0.00807968		16.9231	11.8198	16.6581	8.5457	7.60009	8.81426
DN	-	NM_001206359	-	-	GAPDH	GAPDH	XLOC_016046	GL894812-1:0-608	223.57	122.701	-0.865585	0.00807968		355.19	137.211	178.309	170.605	128.49	69.0078
DN	ENSSSCG00000022925	-	-	-	-	SLC2A3	XLOC_314352	chr5:65800725-65802084	48.9342	26.7474	-0.871445	0.00807968		65.7343	39.5286	41.5398	28.0133	26.9682	25.2607
DN	ENSSSCG00000004779	-	-	-	-	PLCB2	XLOC_032016	chr1:146283537-146290034	7.89929	4.31729	-0.871599	0.00807968		14.6803	4.05564	4.96194	6.48154	3.55563	2.91469
DN	ENSSSCG00000009002	-	-	-	TLR2	TLR2	XLOC_385549	chr8:79817913-79834597	24.268	13.2257	-0.875717	0.00807968		32.0692	18.2081	22.5268	11.176	14.9107	13.5903
DN	-	NM_214391	-	-	FCGR3B	FCGR3B	XLOC_004900	GL893101-1:39-233	1580.11	861.041	-0.875868	0.00807968		2193.62	1361.13	1185.57	1035.07	910.593	637.457
DN	ENSSSCG00000007495	-	None	-	CASS4	CASS4	XLOC_215872	chr17:64102591-64143838	9.40827	5.11579	-0.878972	0.00807968		12.0705	8.30857	7.84575	4.84976	5.05061	5.447
DN	ENSSSCG00000007504	-	NM_017495.5	RBM38	RBM38	RBM38	XLOC_215879	chr17:64947371-64962268	39.9277	21.6782	-0.881143	0.00807968		72.8468	17.2984	29.6379	28.958	15.5979	20.4788
DN	ENSSSCG00000014369	-	NM_001174104.1	CD14	CD14	CD14	XLOC_238994	chr2:148291970-148293621	26.1448	14.1542	-0.885288	0.00807968		39.4169	11.0431	27.9743	13.5574	12.9085	15.9968
DN	ENSSSCG00000022689	-	NM_015675.3	GADD45B	-	GADD45B	XLOC_238697	chr2:76659362-76661463	31.8589	17.1661	-0.892136	0.00807968		39.1875	22.7642	33.625	19.0187	13.3729	19.1067
DN	-	NM_001104956	-	-	LY96	LY96	XLOC_292379	chr4:67631663-67656017	5.2468	2.82013	-0.895678	0.00807968		7.39136	3.52513	4.82392	3.61202	2.10101	2.74735
DN	ENSSSCG00000001539	-	NM_005036.4	PPARA	PPARD	PPARD	XLOC_363077	chr7:36141633-36215255	5.30995	2.80527	-0.920556	0.00807968		7.54622	3.92036	4.46327	3.11563	2.34982	2.95036
DN	ENSSSCG00000029130	-	-	-	-	ELANE	XLOC_237742	chr2:77482247-77500483	10.2668	5.39133	-0.929268	0.00807968		14.835	7.32023	8.64502	6.23661	4.82554	5.11184
DN	ENSSSCG00000008128	-	-	-	-	DUSP2	XLOC_266225	chr3:49192986-49196158	84.0757	44.1424	-0.929525	0.00807968		106.897	61.3714	83.9589	39.7907	38.383	54.2534
DN	ENSSSCG00000007436	-	NM_004994.2	MMP9	MMP9	MMP9	XLOC_215832	chr17:53819970-53827064	40.4981	21.1556	-0.936814	0.00807968		43.3188	29.7877	48.3877	11.4775	18.1222	33.8671
DN	ENSSSCG00000004728	-	NM_173090.1	CAPN3	CAPN3	CAPN3	XLOC_031979	chr1:143852112-143905783	13.164	6.86806	-0.938627	0.00807968		17.7728	8.43661	13.2827	6.33602	7.36171	6.90644
DN	ENSSSCG00000004870	-	XM_006722503.1	CNDP2	CNDP2	CNDP2	XLOC_030874	chr1:165529516-165550804	69.2484	35.9655	-0.945166	0.00807968		88.1922	53.6538	65.8992	38.4514	34.842	34.6031
DN	ENSSSCG00000012841	-	NM_020376.3	PNPLA2	PNPLA2	PNPLA2	XLOC_238104	chr2:156832-161108	12.6334	6.4764	-0.963981	0.00807968		21.5046	5.63479	10.7609	9.56072	5.42621	4.44226
DN	ENSSSCG00000029438	-	NM_144665.3	SESN3	-	-	XLOC_334773	chr6:79084843-79087570	9.73521	4.97907	-0.967336	0.00807968		14.0954	6.08414	9.02607	5.2225	4.71234	5.00236
DN	ENSSSCG00000023610	-	-	-	-	MARCKS	XLOC_030545	chr1:89851279-89857505	38.2172	19.5164	-0.969536	0.00807968		49.9904	30.674	33.9874	23.288	17.2815	17.9797
DN	ENSSSCG00000024363	-	-	-	-	IFRD2	XLOC_117454	chr13:35934857-35938136	13.8466	7.05092	-0.97365	0.00807968		27.1533	4.58181	9.80473	11.6449	5.01718	4.49069
DN	ENSSSCG00000022236	-	NM_001199206.1	IZUMO1R	FOLR1	FOLR1	XLOC_405691	chr9:7507561-7521922	134.015	68.1874	-0.974821	0.00807968		191.586	87.7549	122.705	70.0431	64.1172	70.4021
DN	ENSSSCG00000009437	-	NM_152903.4	KBTBD6	-	KBTBD7	XLOC_091740	chr11:26569349-26574436	9.4296	4.79202	-0.976562	0.00807968		12.198	7.62994	8.46088	5.88275	4.28472	4.2086
DN	ENSSSCG00000026707	-	None	-	CCR1,XCR1	CCR1,XCR1	XLOC_117374	chr13:32248985-32331224	62.4161	31.7047	-0.977221	0.00807968		82.8267	42.861	61.5607	33.5947	27.8293	33.6902
DN	ENSSSCG00000013237	-	NM_003120.2	SPI1	SPI1	SPI1	XLOC_237364	chr2:16434636-16453221	59.211	29.8626	-0.987525	0.00807968		92.5926	39.0605	45.98	32.1584	28.7252	28.7043
DN	-	NM_001001540	-	-	CHI3L1,MYBPH	CHI3L1,MYBPH	XLOC_406724	chr9:125330845-125353597	101.248	51.0607	-0.987603	0.00807968		143.043	78.7966	81.9032	57.4157	48.3573	47.4091
DN	ENSSSCG00000029414	-	NM_015837.2	FCN2	FCN1	FCN1	XLOC_032573	chr1:308216719-308223935	51.6608	25.9746	-0.991971	0.00807968		89.3735	35.8201	29.789	30.737	30.3593	16.8274
DN	-	NM_001243400	-	-	HIATL1	HIATL1	XLOC_019195	GL895478-1:12221-49164	67.2268	33.749	-0.994192	0.00807968		89.4864	57.4806	54.7135	41.8973	31.3297	28.02
DN	ENSSSCG00000017624	-	NM_001271875.1	CUEDC1	CUEDC1	CUEDC1	XLOC_103449	chr12:34964027-34990362	3.93123	1.96001	-1.00412	0.00807968		3.91071	3.0594	4.82356	1.79349	1.79251	2.29402
DN	ENSSSCG00000003114	-	NM_014681.5	DHX34	-	DHX34	XLOC_334408	chr6:48561313-48580212	18.6323	9.27904	-1.00576	0.00807968		27.8742	10.9942	17.0285	10.5125	8.04133	9.28328
DN	ENSSSCG00000003433	-	NM_182943.2	PLOD2	-	PLOD1	XLOC_334634	chr6:65922173-65928852	5.97453	2.9297	-1.02807	0.00807968		8.89708	3.98701	5.0395	2.93021	2.5204	3.33849
DN	ENSSSCG00000003114	-	NM_014681.5	DHX34	-	DHX34	XLOC_334409	chr6:48580272-48587281	9.122	4.4635	-1.03117	0.00807968		13.8629	6.04608	7.45698	5.12553	4.03277	4.23221
DN	-	NM_214016_1	-	-	CECR1	CECR1	XLOC_001619	GL892489-1:599-817	739.944	361.37	-1.03394	0.00807968		1314.82	461.116	443.896	443.684	351.313	289.113
DN	-	NM_213821_1	-	-	SLC11A1	SLC11A1	XLOC_003647	GL892871-2:40102-49549	6.70173	3.26569	-1.03715	0.00807968		10.9212	3.92674	5.25721	4.04261	3.16003	2.59441
DN	ENSSSCG00000011927	-	-	-	UBE2B	UBE2B	XLOC_117097	chr13:156760801-156761671	12.3245	5.98712	-1.0416	0.00807968		19.5762	7.96145	9.43598	9.3276	4.96391	3.66985
DN	ENSSSCG00000003435	-	NM_021933.3	MIIP	MIIP	MIIP	XLOC_334637	chr6:66024599-66035793	18.2432	8.85968	-1.04204	0.00807968		28.679	10.7803	15.2705	10.6739	8.23424	7.67086
DN	-	NM_001123196	-	-	SOCS3	SOCS3	XLOC_023340	GL896293-1:8893-10729	30.5419	14.7963	-1.04555	0.00807968		36.2509	25.5907	29.7841	11.5288	19.4081	13.452
DN	ENSSSCG00000029879	-	NM_001063.3	TF	LTF	LTF	XLOC_117375	chr13:32577742-32609425	9.80062	4.71524	-1.05554	0.00807968		11.247	4.58187	13.573	4.71958	4.11242	5.31373
DN	ENSSSCG00000006588	-	-	-	S100A9	S100A9	XLOC_292608	chr4:105063476-105066330	28.5084	13.6645	-1.06095	0.00807968		37.7696	12.6517	35.1038	10.645	11.4867	18.8618
DN	ENSSSCG00000017237	-	-	-	-	CD300LB	XLOC_102670	chr12:6626180-6635419	5.88733	2.82183	-1.06098	0.00807968		10.3302	3.18681	4.14499	3.44032	1.77488	3.2503
DN	-	NM_213772_7	-	-	IFNAR1	IFNAR1	XLOC_003762	GL892890-1:67-194	1100.27	523.67	-1.07112	0.00807968		1302.18	987.665	1010.95	603.337	489.481	478.193
DN	ENSSSCG00000014892	-	XM_011545187.1	USP35	-	-	XLOC_405746	chr9:13927323-13931426	2.73763	1.30263	-1.0715	0.00807968		3.9722	1.94081	2.29988	1.54371	0.835918	1.52827
DN	ENSSSCG00000013842	-	NM_001199208.1	CYP4F3	-	-	XLOC_238522	chr2:61349073-61354931	39.7488	18.5515	-1.09938	0.00807968		56.8894	28.8021	33.5548	21.3153	15.2759	19.0631
DN	ENSSSCG00000002277	-	XM_005268023.3	SPTB	-	SPTB	XLOC_363379	chr7:95225262-95240093	18.9468	8.84138	-1.09961	0.00807968		44.7254	4.6772	7.43786	18.6584	3.60739	4.25836
DN	ENSSSCG00000009880	-	-	-	OAS1	OAS1	XLOC_153898	chr14:41260649-41269691	166.449	75.6166	-1.13831	0.00807968		186.611	130.307	182.43	67.6444	59.2675	99.938
DN	ENSSSCG00000010772	-	-	-	-	ADAM8	XLOC_155176	chr14:153183594-153192280	14.5743	6.50416	-1.16399	0.00807968		25.8442	8.04462	9.83393	8.76294	5.21153	5.53802
DN	ENSSSCG00000013842	-	NM_001199208.1	CYP4F3	-	-	XLOC_238521	chr2:61344476-61345651	103.456	46.1599	-1.16431	0.00807968		147.052	64.7055	98.6105	40.8458	55.3242	42.3097
DN	ENSSSCG00000000136	-	NM_000395.2	CSF2RB	-	CSF2RB	XLOC_314644	chr5:8417085-8439886	92.4291	41.1727	-1.16666	0.00807968		142.915	61.7848	72.5871	42.8134	37.8076	42.8969
DN	-	NM_001113286_5	-	-	LOC396897	LOC396897	XLOC_314965	chr5:74792757-75021364	1.73134	0.769323	-1.17023	0.00807968		2.33017	1.85788	1.00598	0.729686	1.12318	0.455104
DN	ENSSSCG00000025286	-	-	-	-	-	XLOC_238848	chr2:104929543-104932037	5.5356	2.42716	-1.18947	0.00807968		3.14286	6.38143	7.0825	2.37162	2.48475	2.4251
DN	ENSSSCG00000007239	-	None	-	-	-	XLOC_215700	chr17:40620558-40623929	6.70382	2.92386	-1.19711	0.00807968		9.27025	4.85642	5.9848	3.11541	2.73713	2.91904
DN	-	NM_001123207	-	-	TRIM10	TRIM10	XLOC_362285	chr7:24833497-24858252	8.12088	3.5204	-1.2059	0.00807968		15.2093	3.38625	5.76708	5.75235	2.46317	2.34568
DN	ENSSSCG00000007722	-	NM_000265.5	NCF1	NCF1	NCF1	XLOC_265940	chr3:11538839-11563604	190.714	81.5017	-1.22651	0.00807968		311.272	109.859	151.011	108.595	65.0437	70.866
DN	ENSSSCG00000020864	-	NM_001017535.1	VDR	VDR	VDR	XLOC_314982	chr5:81279216-81338475	5.32243	2.27421	-1.22672	0.00807968		7.21561	3.92197	4.82971	2.22065	2.09912	2.50287
DN	ENSSSCG00000012631	-	NR_110311.1	LONRF3	-	LONRF3	XLOC_431232	chrX:114111918-114135483	15.2664	6.52114	-1.22716	0.00807968		21.4349	10.9467	13.4175	6.00474	7.12889	6.42981
DN	ENSSSCG00000006734	-	NM_001256109.2	CD101	-	CD101	XLOC_293312	chr4:113659845-113682161	21.6441	9.18121	-1.23722	0.00807968		30.0502	18.0242	16.858	13.0019	6.20751	8.33421
DN	ENSSSCG00000004179	-	NR_110143.1	VNN2	-	VNN2	XLOC_030415	chr1:34481251-34490671	67.5698	28.5272	-1.24404	0.00807968		86.2351	50.2721	66.2023	31.5386	27.7409	26.3022
DN	ENSSSCG00000012408	-	-	-	-	NHSL2	XLOC_430823	chrX:65737228-65740707	3.53581	1.47268	-1.26359	0.00807968		4.74799	2.18849	3.67096	1.69569	1.03032	1.69204
DN	ENSSSCG00000006140	-	NM_000067.2	CA2	-	CA2	XLOC_293012	chr4:56156877-56174496	48.9825	20.3219	-1.26923	0.00807968		113.982	11.3583	21.6071	43.0601	9.24087	8.66465
DN	ENSSSCG00000010830	-	NM_021958.3	HLX	-	HLX	XLOC_077222	chr10:12515332-12519127	4.08074	1.6926	-1.26959	0.00807968		5.54679	2.08322	4.61221	1.65728	1.13895	2.28157
DN	ENSSSCG00000013501	-	NM_032607.2	CREB3L3	-	CREB3L3	XLOC_238679	chr2:75072301-75079440	7.56552	3.03789	-1.31637	0.00807968		12.9426	2.41854	7.33537	4.8834	1.94555	2.28472
DN	ENSSSCG00000002277	-	XM_005268023.3	SPTB	-	SPTB	XLOC_363378	chr7:95210261-95225192	21.4271	8.60346	-1.31645	0.00807968		50.1985	4.61631	9.46651	18.8758	3.34459	3.58996
DN	ENSSSCG00000023178	-	NM_138456.3	BATF2	-	BATF2	XLOC_237252	chr2:6312413-6321116	4.76813	1.90124	-1.32648	0.00807968		7.98963	2.6175	3.69725	1.77473	2.01501	1.914
DN	-	NM_001128469	-	-	ISG15	ISG15	XLOC_020886	GL895967-2:57880-60182	113.724	44.7456	-1.34572	0.00807968		139.897	93.04	108.235	58.1963	32.3207	43.7197
DN	ENSSSCG00000016676	-	None	-	INMT	INMT	XLOC_225481	chr18:46637074-46641905	48.1432	18.8188	-1.35516	0.00807968		115.283	12.1367	17.0097	40.1206	9.46471	6.87105
DN	-	NM_001025221	-	-	CD274	CD274	XLOC_032294	chr1:242379790-242409838	20.5823	8.01807	-1.36007	0.00807968		23.2917	12.5801	25.875	11.4735	4.61918	7.96157
DN	ENSSSCG00000014048	-	NM_002115.2	HK3	-	HK3	XLOC_237820	chr2:82645931-82672106	66.8846	25.9916	-1.36363	0.00807968		84.9509	47.3276	68.3754	24.5241	26.6417	26.8088
DN	ENSSSCG00000022797	-	NM_024607.3	PPP1R3B	-	PPP1R3B	XLOC_182418	chr15:63428121-63436417	21.0296	8.16815	-1.36434	0.00807968		22.3751	14.1196	26.594	6.7259	5.40749	12.3711
DN	ENSSSCG00000000289	-	-	-	NFE2	NFE2	XLOC_314734	chr5:20352299-20360881	40.2967	15.6138	-1.36784	0.00807968		65.4795	20.7119	34.6986	20.5065	13.5132	12.8216
DN	ENSSSCG00000029231	-	-	-	PIGE-108A11.3	PIGE-108A11.3	XLOC_334516	chr6:53904783-53970060	29.462	11.1328	-1.40404	0.00807968		58.2162	12.6035	17.5663	15.291	6.82984	11.2776
DN	ENSSSCG00000003483	-	NM_012387.2	PADI4	-	PADI4	XLOC_334666	chr6:70279752-70310491	58.1712	21.6473	-1.42612	0.00807968		57.8036	28.8936	87.8164	19.1872	13.4794	32.2754
DN	ENSSSCG00000003600	-	NM_022164.2	TINAGL1	-	TINAGL1	XLOC_334797	chr6:81806787-81821313	27.6308	10.1711	-1.4418	0.00807968		43.4744	15.8544	23.5637	12.22	7.82992	10.4634
DN	ENSSSCG00000000291	-	-	-	GPR84	GPR84	XLOC_314736	chr5:20409241-20411955	20.1045	7.37355	-1.44709	0.00807968		29.6262	15.4543	15.2332	9.27483	6.41072	6.43512
DN	ENSSSCG00000001993	-	-	-	-	TGM1	XLOC_362644	chr7:80301177-80316080	14.2919	5.22824	-1.4508	0.00807968		17.4775	7.50375	17.8943	5.05191	4.37551	6.2573
DN	ENSSSCG00000007932	-	NR_046480.1	ROGDI	-	ROGDI	XLOC_266066	chr3:38665180-38672209	17.0653	6.16258	-1.46946	0.00807968		24.9613	11.1264	15.1083	6.90439	5.00982	6.57354
DN	ENSSSCG00000008090	-	-	-	IL1A	IL1A	XLOC_266967	chr3:45453544-45466231	2.59095	0.930183	-1.4779	0.00807968		4.17561	1.64051	1.95674	0.841157	0.756755	1.19264
DN	ENSSSCG00000013514	-	-	-	-	LRG1	XLOC_237692	chr2:74792886-74796024	23.7358	8.40901	-1.49706	0.00807968		33.6295	15.6289	21.9491	10.1915	6.51234	8.52321
DN	ENSSSCG00000002881	-	NM_005306.2	FFAR2	FFAR2	FFAR2	XLOC_335293	chr6:40280738-40284141	20.1106	7.06317	-1.50956	0.00807968		28.0435	13.4457	18.8425	8.58177	5.59384	7.01392
DN	ENSSSCG00000010539	-	NM_031212.3	SLC25A28	-	SLC25A28	XLOC_155046	chr14:120241238-120255886	60.457	21.0939	-1.51908	0.00807968		97.9983	36.9188	46.4539	24.8078	21.4954	16.9786
DN	ENSSSCG00000016466	-	NM_015917.2	GSTK1	-	GSTK1	XLOC_225594	chr18:7234392-7236033	7.43183	2.56795	-1.5331	0.00807968		14.3026	4.19984	3.79305	3.22198	1.75194	2.72993
DN	ENSSSCG00000026454	-	-	-	PMAIP1	PMAIP1	XLOC_032094	chr1:178851683-178857420	124.662	42.4469	-1.55429	0.00807968		163.212	101.621	109.151	50.8886	32.2426	44.2095
DN	ENSSSCG00000003065	-	NM_002659.3	PLAUR	-	PLAUR	XLOC_335390	chr6:46349480-46353407	4.38892	1.48449	-1.5639	0.00807968		6.29173	3.78257	3.09245	1.73393	1.14666	1.57289
DN	ENSSSCG00000029521	-	XM_006718223.1	CD82	CD82	CD82	XLOC_237389	chr2:19249748-19264391	19.2448	6.46984	-1.57267	0.00807968		35.964	7.66403	14.1064	11.076	3.57075	4.76274
DN	ENSSSCG00000001617	-	NM_018643.3	TREM1	TREM1	TREM1	XLOC_363110	chr7:41803991-41825672	50.9251	16.9962	-1.58316	0.00807968		70.5858	34.2958	47.8938	19.2686	16.1403	15.5797
DN	ENSSSCG00000013181	-	NM_000062.2	SERPING1	SERPING1	SERPING1	XLOC_238303	chr2:12957677-12972251	9.60592	3.19122	-1.58981	0.00807968		14.1989	5.42484	9.19405	3.25353	3.19585	3.12428
DN	ENSSSCG00000002277	-	XM_005268023.3	SPTB	-	SPTB	XLOC_363380	chr7:95240972-95335221	13.545	4.36979	-1.63213	0.00807968		32.2663	3.22902	5.1398	8.96012	1.99904	2.15021
DN	ENSSSCG00000001050	-	NM_001955.4	EDN1	EDN1	EDN1	XLOC_362208	chr7:9152784-9159250	5.68001	1.78021	-1.67384	0.00807968		5.18103	4.94179	6.9172	1.98683	1.49854	1.85528
DN	-	NM_001243872	-	-	LOC100511639	LOC100511639	XLOC_334515	chr6:53767571-53773987	55.1733	17.1915	-1.68228	0.00807968		134.498	10.5881	20.4343	35.3825	4.59699	11.595
DN	ENSSSCG00000003439	-	None	-	-	DHRS3	XLOC_335667	chr6:66688231-66695969	9.43976	2.81722	-1.74448	0.00807968		10.0663	11.2061	7.04688	2.69753	3.13138	2.62276
DN	ENSSSCG00000000488	-	NM_002392.5	MDM2	-	MDM2	XLOC_314237	chr5:35953994-35955998	24.6942	2.78024	-3.15089	0.00807968		2.87895	2.18259	69.0209	2.82246	1.95678	3.5615
DN	ENSSSCG00000016056	-	NM_013267.3	GLS2	-	GLS	XLOC_182076	chr15:106836802-106850471	239.72	23.962	-3.32253	0.00807968		17.872	140.626	560.662	24.3027	23.7681	23.8152
DN	ENSSSCG00000030623	-	NM_018053.3	XKR8	-	XKR8	XLOC_334770	chr6:78625625-78628679	29.4952	2.45909	-3.58428	0.00807968		5.82333	79.0632	3.59921	1.65262	4.35528	1.36937
DN	ENSSSCG00000006622	-	NM_207171.2	POGZ	-	POGZ	XLOC_292625	chr4:107012365-107014482	13.6923	1.12752	-3.60213	0.00807968		1.83084	23.366	15.88	0.874447	1.12729	1.38083
DN	ENSSSCG00000004747	-	-	-	-	RTF1	XLOC_031995	chr1:144965593-144969507	85.6811	4.6879	-4.19196	0.00807968		4.9186	249.067	3.05736	4.16752	2.91055	6.98562
DN	ENSSSCG00000000488	-	NM_002392.5	MDM2	-	MDM2	XLOC_314236	chr5:35951538-35953810	43.7963	1.1908	-5.2008	0.00807968		81.1628	0.527615	49.6983	0.995629	0.735614	1.84116
DN	ENSSSCG00000004192	-	NM_001901.2	CTGF	CCN2	CCN2	XLOC_031646	chr1:35134659-35137098	20.7337	0.214794	-6.59288	0.00807968		0.209824	61.9198	0.071421	0.274276	0.239902	0.130205

## Sheet: OURT-D14
S3 Table. Statistically significant differentially expressed genes in GRG and OURT pigs
									D0, mean of 3 pigs	D14, mean of 3 pigs				FPKM1 individual pig data D0			FPKM1 individual pig data D14
Direction	Ensembl ID	Pig GB	Human GB	Human Gene Name	Genome Annotation	Designated Gene Name	Locus ID	Locus	FPKM1	FPKM2	log2(fold_change)	q_value		1-P7	1-P11	1-P12	2-P7	2-P11	2-P12
UP	ENSSSCG00000000110	-	-	-	-	PLA2G6	XLOC_314043	chr5:6996455-7006874	5.27668	738.159	7.12816	0.0167695		6.45737	4.70876	4.66392	975.073	2.26857	1237.14
UP	ENSSSCG00000017748	-	NM_001128147.2	NF1	-	NF1	XLOC_103534	chr12:45418733-45420693	1.01588	91.1038	6.48672	0.0167695		0.710612	1.05691	1.2801	0.838066	271.43	1.04305
UP	ENSSSCG00000023142	-	NM_000156.5	GAMT	-	GAMT	XLOC_237755	chr2:77969814-77971990	1.26236	76.2313	5.91619	0.0167695		1.60994	0.822177	1.35496	1.99005	1.04165	225.662
UP	ENSSSCG00000011782	-	NM_005688.2	ABCC5	-	ABCC11	XLOC_117823	chr13:131348785-131353319	0.326303	11.9615	5.19604	0.0167695		0.46918	0.215326	0.294404	35.0648	0.434923	0.384844
UP	ENSSSCG00000006227	-	NM_003878.2	GGH	-	GGH	XLOC_292410	chr4:77300823-77302944	13.386	462.062	5.10929	0.0167695		1.0508	37.8125	1.29469	0.885193	1384.46	0.840371
UP	ENSSSCG00000029696	-	-	-	-	-	XLOC_334534	chr6:56907900-56909779	0.987184	26.2647	4.73366	0.0167695		1.09263	1.18526	0.683664	1.50616	14.9683	62.3195
UP	ENSSSCG00000012112	-	-	-	-	ARHGAP6	XLOC_430996	chrX:8474549-8480553	2.22379	43.2552	4.28178	0.0167695		2.67729	2.43413	1.55997	4.91869	122.604	2.2431
UP	ENSSSCG00000004747	-	-	-	-	RTF1	XLOC_031994	chr1:144962092-144965518	5.62128	108.502	4.27068	0.0167695		6.21964	4.14371	6.5005	80.9925	5.61871	238.895
UP	-	NM_213992_1	-	-	SULT1E1	SULT1E1	XLOC_385053	chr8:69410622-69709728	1.71823	30.5371	4.15156	0.0167695		1.14697	2.01267	1.99507	1.98924	31.5748	58.0473
UP	-	NR_038517	-	-	MIR181A-1,MIR181B-1	MIR181A-1,MIR181B-1	XLOC_077283	chr10:26421726-26432650	14.9953	150.73	3.32939	0.0167695		4.8728	7.52181	32.5912	439.598	7.57106	5.02017
UP	ENSSSCG00000024024	-	NM_001337.3	CX3CR1	-	CX3CR1	XLOC_117325	chr13:26204646-26217957	2.55488	15.7385	2.62298	0.0167695		1.70112	4.21247	1.75103	17.6457	13.8716	15.6983
UP	ENSSSCG00000004202	-	NM_001277185.1	SAMD3	-	SAMD3	XLOC_030427	chr1:36600377-36622965	1.07783	5.52549	2.35797	0.0167695		0.79683	1.66534	0.771325	4.36134	5.88756	6.32756
UP	ENSSSCG00000002815	-	None	-	GPR56	GPR56	XLOC_334184	chr6:17648673-17672538	10.8745	52.6349	2.27507	0.0167695		10.932	15.2358	6.45578	75.2994	36.3915	46.2138
UP	ENSSSCG00000007462	-	-	-	DRK1	DRK1	XLOC_216177	chr17:57362048-57464782	0.549864	2.55849	2.21815	0.0167695		0.140436	0.948472	0.560683	3.16246	1.50737	3.00565
UP	ENSSSCG00000011326	-	NM_001184744.1	PTH1R	PTH1R	PTH1R	XLOC_116624	chr13:32998089-33023758	0.77949	3.4644	2.152	0.0167695		0.88534	0.853406	0.599724	4.27331	2.61371	3.50618
UP	ENSSSCG00000000641	-	NM_007360.3	KLRK1	KLRK1	KLRK1	XLOC_314327	chr5:64370009-64378339	2.68801	11.7273	2.12526	0.0167695		2.79287	3.4913	1.77987	12.5164	11.1786	11.487
UP	ENSSSCG00000000640	-	-	-	-	-	XLOC_314326	chr5:64347617-64352285	1.49519	5.93694	1.9894	0.0167695		0.692672	1.77689	2.016	4.70167	5.14432	7.96484
UP	ENSSSCG00000022226	-	NM_000639.2	FASLG	FASLG	FASLG	XLOC_406742	chr9:126641108-126647827	2.30089	7.73854	1.74987	0.0167695		1.25566	3.24635	2.40067	8.19769	6.90058	8.11733
UP	ENSSSCG00000017705	-	-	-	CCL5	CCL5	XLOC_102950	chr12:41221823-41228684	74.2285	244.797	1.72154	0.0167695		73.7507	77.5813	71.3535	306.656	137.261	290.476
UP	ENSSSCG00000026043	-	-	-	-	TGM3	XLOC_216028	chr17:37609249-37616984	6.69015	21.2369	1.66646	0.0167695		3.51433	4.48428	12.0719	40.5747	13.3701	9.7658
UP	ENSSSCG00000028460	-	NM_030760.4	S1PR5	S1PR5	S1PR5	XLOC_238589	chr2:69603185-69652802	2.65624	8.07087	1.60334	0.0167695		2.96117	2.87384	2.13371	12.805	4.75568	6.65193
UP	-	NM_001243563	-	-	DAPK2	DAPK2	XLOC_013966	GL894473-2:1689-29541	4.81949	13.562	1.49262	0.0167695		2.43076	5.69358	6.33412	14.5612	10.5729	15.5519
UP	ENSSSCG00000017755	-	NM_000625.4	NOS2	NOS2	NOS2	XLOC_103545	chr12:46022453-46053582	1.86804	5.15723	1.46507	0.0167695		2.29247	2.10191	1.20975	8.4508	3.02707	3.99383
UP	ENSSSCG00000008228	-	NM_006433.4	GNLY	NKL	NKL	XLOC_266304	chr3:61953108-61957917	137.104	358.773	1.38779	0.0167695		114.702	149.952	146.66	376.505	209.021	490.793
UP	ENSSSCG00000017789	-	NM_198147.2	ABHD15	-	ABHD15	XLOC_103571	chr12:47708158-47714323	1.38648	3.56881	1.36402	0.0167695		1.42225	1.6177	1.11947	5.59114	2.49454	2.62076
UP	ENSSSCG00000003231	-	-	-	NKG7	NKG7	XLOC_335490	chr6:51689137-51694302	12.5386	28.1403	1.16626	0.0167695		11.4313	14.4248	11.7597	33.0438	21.6102	29.7668
UP	ENSSSCG00000006590	-	-	-	S100A8	S100A8	XLOC_293248	chr4:105091815-105092757	31.4514	65.3229	1.05447	0.0167695		33.7804	18.4945	42.0791	102.489	47.5325	45.9471
UP	ENSSSCG00000011207	-	NM_138484.4	SGOL1	-	SGOL1	XLOC_117278	chr13:8094765-8103692	33.17	68.5277	1.04681	0.0167695		33.4359	37.6631	28.4112	52.0513	76.5203	77.0115
UP	ENSSSCG00000017517	-	NM_013351.1	TBX21	-	TBX21	XLOC_102827	chr12:23867135-23880463	12.2565	24.7583	1.01436	0.0167695		15.077	12.0361	9.65636	34.2361	19.502	20.5368
UP	ENSSSCG00000016903	-	NM_006144.3	GZMA	GZMA	GZMA	XLOC_202721	chr16:36385660-36398843	13.8749	27.6628	0.995469	0.0167695		8.00964	17.9971	15.6179	26.0422	38.5907	18.3554
UP	ENSSSCG00000011830	-	-	-	-	-	XLOC_117863	chr13:142032788-142033471	0	32.4597	NA	0.0167695		0	0	0	0	0	97.379
UP	ENSSSCG00000007675	-	NM_004444.4	EPHB4	-	EPHB4	XLOC_266676	chr3:8111668-8113313	0	0.594568	NA	0.0167695		0	0	0	1.24643	0.099012	0.438265
UP	ENSSSCG00000022636	-	-	-	-	DENND5B	XLOC_314259	chr5:45739269-45764593	0	1.4275	NA	0.0167695		0	0	0	0.729576	0.782392	2.77053
UP	ENSSSCG00000024843	-	-	-	-	-	XLOC_335605	chr6:61881564-61882998	0	0.830009	NA	0.0167695		0	0	0	2.49003	0	0
UP	ENSSSCG00000027640	-	NM_014652.3	IPO13	-	-	XLOC_336037	chr6:154645297-154651692	0	2.56861	NA	0.0167695		0	0	0	0	0	7.70582
DN	ENSSSCG00000029747	-	-	-	-	-	XLOC_202722	chr16:36426749-36428360	64.8801	0	NA	0.0167695		194.64	0	0	0	0	0
DN	ENSSSCG00000007424	-	XM_011529031.1	TNNC2	TNNC2	TNNC2	XLOC_216156	chr17:53671688-53672830	0.861955	0	NA	0.0167695		1.80186	0.477792	0.306216	0	0	0
DN	ENSSSCG00000008382	-	-	-	-	-	XLOC_266385	chr3:84499564-84499831	16.9595	0	NA	0.0167695		0	0	50.8785	0	0	0
DN	ENSSSCG00000023511	-	NM_002269.2	KPNA5	-	-	XLOC_334807	chr6:82634920-82637248	1.78393	0	NA	0.0167695		0	0	5.3518	0	0	0
DN	ENSSSCG00000002362	-	NM_005050.3	ABCD4	-	-	XLOC_363426	chr7:103415728-103416237	4.22664	0	NA	0.0167695		5.38391	3.33114	3.96485	0	0	0
DN	ENSSSCG00000026655	-	NM_080685.2	PTPN13	-	PTPN13	XLOC_385719	chr8:141449930-141450275	146.219	0	NA	0.0167695		141.013	28.0439	269.599	0	0	0
DN	ENSSSCG00000008977	-	NM_001565.3	CXCL10	CXCL10	CXCL10	XLOC_385528	chr8:75809804-75991009	53.262	27.3439	-0.961888	0.0167695		36.099	36.038	87.6489	27.6999	25.9383	28.3935
DN	ENSSSCG00000006923	-	-	-	GBP2	GBP2	XLOC_293422	chr4:139610912-139634319	76.1297	38.5354	-0.982276	0.0167695		81.0619	60.3987	86.9285	51.6066	31.4327	32.5668
DN	ENSSSCG00000001050	-	NM_001955.4	EDN1	EDN1	EDN1	XLOC_362208	chr7:9152784-9159250	5.2562	1.81859	-1.5312	0.0167695		4.79934	4.571	6.39826	1.31093	1.82103	2.3238
DN	ENSSSCG00000012408	-	-	-	-	NHSL2	XLOC_430823	chrX:65737228-65740707	3.27268	0.979402	-1.7405	0.0167695		4.3982	2.02428	3.39556	1.21737	0.983854	0.736985
DN	ENSSSCG00000025551	-	None	-	-	-	XLOC_362489	chr7:46362545-46366063	20.0108	5.11085	-1.96915	0.0167695		45.7493	4.00872	10.2745	5.37708	5.13583	4.81963
DN	ENSSSCG00000022302	-	-	-	-	GLTSCR1	XLOC_334418	chr6:48942997-48944095	6.21997	1.2722	-2.28959	0.0167695		14.5158	1.90162	2.24248	1.93318	0.863804	1.01961
DN	ENSSSCG00000016056	-	NM_013267.3	GLS2	-	GLS	XLOC_182076	chr15:106836802-106850471	221.744	22.7149	-3.28718	0.0167695		16.5553	130.074	518.601	16.6052	29.0751	22.4644
DN	ENSSSCG00000027314	-	NM_203459.2	CAMSAP2	-	CAMSAP2	XLOC_077296	chr10:27769566-27771559	14.0436	0.846574	-4.05214	0.0167695		1.18519	1.36933	39.5764	1.04594	0.951719	0.542062
DN	ENSSSCG00000004747	-	-	-	-	RTF1	XLOC_031995	chr1:144965593-144969507	79.2545	4.70321	-4.07478	0.0167695		4.55623	230.379	2.82799	5.33594	3.64058	5.13309
DN	ENSSSCG00000000488	-	NM_002392.5	MDM2	-	MDM2	XLOC_314236	chr5:35951538-35953810	40.5471	1.68878	-4.58554	0.0167695		75.1834	0.488027	45.9699	1.44704	0.738949	2.88036
DN	ENSSSCG00000004192	-	NM_001901.2	CTGF	CCN2	CCN2	XLOC_031646	chr1:35134659-35137098	19.1781	0.423522	-5.50088	0.0167695		0.194366	57.2738	0.0660629	0.218312	0.741368	0.310886

## Sheet: OURT-D28
Gene expression analysis of whole blood RNA from pigs infected with low and high pathogenic African swine fever viruses
Crystal Jaing1,*, Raymond R.R. Rowland2, Jonathan E. Allen3, Andrea Certoma4, James B. Thissen1, John Bingham4, Brenton Rowe4, John R. White4, James W. Wynne4, Dayna Johnson4, Natasha N. Gaudreault2, David T. Williams4
Supplementary Table S6. Statistically significant differentially expressed genes in GRG and OURT pigs
									D0, mean of 3 pigs	D28, mean of 3 pigs				FPKM1 individual pig data D0			FPKM1 individual pig data D28
Direction	Ensembl ID	Pig GB	Human GB	Human Gene Name	Genome Annotation	Designated Gene Name	Locus ID	Locus	FPKM1	FPKM2	log2(fold_change)	q_value		1-P7	1-P11	1-P12	2-P7	2-P11	2-P12
UP	ENSSSCG00000026077	-	-	-	-	-	XLOC_266017	chr3:22202896-22219872	1.18844	37.4341	4.97721	0.0056471		0.435917	1.96406	1.16534	0.741461	110.073	1.48814
UP	-	NR_038526	-	-	MIR199A-2	MIR199A-2	XLOC_238602	chr2:69940926-70004926	3.22678	98.0809	4.9258	0.0056471		4.0091	2.3762	3.29505	24.8285	1.74483	267.669
UP	ENSSSCG00000029696	-	-	-	-	-	XLOC_334534	chr6:56907900-56909779	1.04461	31.6841	4.92272	0.0056471		1.16657	1.2465	0.720755	31.6904	0.451999	62.9099
UP	ENSSSCG00000012112	-	-	-	-	ARHGAP6	XLOC_430996	chrX:8474549-8480553	2.35433	64.8384	4.78346	0.0056471		2.85847	2.55991	1.6446	1.70973	2.93695	189.869
UP	ENSSSCG00000018370	-	-	-	MIR1296	MIR1296	XLOC_154872	chr14:72054656-72055712	2.25809	41.4918	4.19965	0.0056471		1.81725	2.66992	2.28712	4.04208	117.207	3.22596
UP	ENSSSCG00000004219	-	-	-	-	CENPW	XLOC_031665	chr1:40459275-40469128	1.82689	14.6114	2.99963	0.0056471		0.575803	1.86119	3.04367	38.7524	1.15036	3.93138
UP	ENSSSCG00000024024	-	NM_001337.3	CX3CR1	-	CX3CR1	XLOC_117325	chr13:26204646-26217957	2.69748	13.877	2.36301	0.0056471		1.81625	4.43015	1.84603	22.7628	12.5761	6.29216
UP	ENSSSCG00000016073	-	-	-	-	-	XLOC_182090	chr15:111902490-111926377	6.77936	29.6013	2.12644	0.0056471		3.00895	10.2725	7.05667	27.218	25.3702	36.2156
UP	ENSSSCG00000000641	-	NM_007360.3	KLRK1	KLRK1	KLRK1	XLOC_314327	chr5:64370009-64378339	2.84334	11.1613	1.97285	0.0056471		2.98187	3.67171	1.87644	20.5441	8.11176	4.82807
UP	ENSSSCG00000025802	-	-	-	-	-	XLOC_237917	chr2:112630574-112635467	2.33404	8.95289	1.93952	0.0056471		0.247399	2.52013	4.23459	13.1745	4.4813	9.2029
UP	ENSSSCG00000010896	-	NM_018136.4	ASPM	-	ASPM	XLOC_077275	chr10:24612958-24620399	3.46782	13.1652	1.92462	0.0056471		1.80133	4.62609	3.97605	12.8628	12.5604	14.0722
UP	ENSSSCG00000000640	-	-	-	-	-	XLOC_314326	chr5:64347617-64352285	1.57788	5.83013	1.88555	0.0056471		0.739548	1.86871	2.12537	10.4143	4.80518	2.27093
UP	ENSSSCG00000026217	-	-	-	-	-	XLOC_314329	chr5:64656085-64659867	0.28689	1.01714	1.82594	0.0056471		0.106198	0.435363	0.319109	1.36736	0.949397	0.734649
UP	ENSSSCG00000004202	-	NM_001277185.1	SAMD3	-	SAMD3	XLOC_030427	chr1:36600377-36622965	1.13844	3.86415	1.76309	0.0056471		0.850754	1.75139	0.813172	4.93179	4.0259	2.63475
UP	ENSSSCG00000004120	-	XM_006715441.2	SHPRH	-	SHPRH	XLOC_030367	chr1:21913473-21930759	5.37625	18.2287	1.76154	0.0056471		5.07513	4.11879	6.93485	16.8854	16.4159	21.3848
UP	ENSSSCG00000008335	-	XM_011533033.1	GMCL1	-	-	XLOC_267139	chr3:75965772-75975351	3.25034	9.54949	1.55483	0.0056471		2.80423	4.09621	2.85059	10.452	11.3037	6.8927
UP	ENSSSCG00000005170	-	-	-	-	DENND4C	XLOC_032269	chr1:227108304-227113653	1.41876	4.054	1.51471	0.0056471		1.20841	0.867977	2.1799	4.53245	4.98934	2.64019
UP	ENSSSCG00000030096	-	-	-	-	-	XLOC_334873	chr6:97092806-97096657	7.26598	19.773	1.44431	0.0056471		5.51043	9.27069	7.01681	17.134	19.1685	23.0166
UP	ENSSSCG00000004938	-	NM_005848.3	DENND4A	-	DENND4A	XLOC_032115	chr1:181399952-181407174	61.0096	165.821	1.44252	0.0056471		79.8052	56.0332	47.1903	186.047	160.098	151.317
UP	ENSSSCG00000008518	-	XM_011532961.1	SLC30A6	SLC30A6	SLC30A6	XLOC_266483	chr3:114533647-114543704	5.97992	16.0532	1.42467	0.0056471		2.87428	8.56674	6.49874	19.1045	18.2224	10.8328
UP	ENSSSCG00000016073	-	-	-	-	-	XLOC_182092	chr15:111936189-111948199	11.4057	30.0204	1.39619	0.0056471		8.59521	11.3646	14.2572	29.8127	24.5054	35.7431
UP	ENSSSCG00000022521	-	NM_207325.2	DPY19L3	-	DPY19L3	XLOC_334252	chr6:37918112-37921310	2.31865	5.90351	1.34829	0.0056471		2.28207	3.11144	1.56244	7.35718	6.61387	3.73949
UP	-	NM_001137623	-	-	SLC30A6	SLC30A6	XLOC_267267	chr3:114524566-114525253	3.76861	9.51668	1.33643	0.0056471		1.65498	4.46677	5.18408	10.49	8.719	9.34101
UP	ENSSSCG00000015341	-	-	-	-	-	XLOC_406037	chr9:85105977-85114482	2.15932	5.25878	1.28415	0.0056471		1.05111	2.31073	3.11613	6.66244	5.38206	3.73184
UP	ENSSSCG00000009401	-	NM_000321.2	RB1	RB1	RB1	XLOC_091707	chr11:19648309-19771016	14.4824	33.1833	1.19615	0.0056471		12.5908	15.3185	15.5379	29.4405	37.0245	33.0848
UP	ENSSSCG00000025788	-	-	-	-	ENPP4	XLOC_363154	chr7:47260009-47261943	1.85452	4.23937	1.1928	0.0056471		1.6554	2.14526	1.7629	3.89868	4.68097	4.13846
UP	ENSSSCG00000002815	-	None	-	GPR56	GPR56	XLOC_334184	chr6:17648673-17672538	11.5003	25.797	1.16553	0.0056471		11.6718	16.0231	6.80603	35.3018	22.7175	19.3717
UP	ENSSSCG00000001080	-	NM_017774.3	CDKAL1	-	CDKAL1	XLOC_362236	chr7:16831534-16835497	1.38621	3.06247	1.14355	0.0056471		0.739745	1.68098	1.73789	2.78751	2.57481	3.82509
UP	ENSSSCG00000011183	-	NM_014861.3	ATP2C2	-	ATP2C1	XLOC_117244	chr13:1118506-1121849	2.27456	5.00635	1.13817	0.0056471		1.86802	3.09121	1.86445	6.22475	5.49849	3.29581
UP	ENSSSCG00000009177	-	XR_938773.1	DNAJB14	-	DNAJB14	XLOC_385237	chr8:129793961-129799622	7.14264	15.6835	1.13472	0.0056471		5.92195	8.20093	7.30505	18.0961	15.523	13.4315
UP	ENSSSCG00000011207	-	NM_138484.4	SGOL1	-	SGOL1	XLOC_117278	chr13:8094765-8103692	35.0868	76.8243	1.13063	0.0056471		35.6986	39.6093	29.9526	71.6441	66.7934	92.0355
UP	ENSSSCG00000014969	-	NM_014679.4	CEP57	-	-	XLOC_406393	chr9:31829044-31830079	14.1314	30.4768	1.1088	0.0056471		11.8351	19.3377	11.2216	20.8415	28.1186	42.4704
UP	ENSSSCG00000029478	-	-	-	-	CUL4B	XLOC_431223	chrX:112928414-112934835	4.17923	8.9761	1.10285	0.0056471		2.34745	5.33429	4.85597	11.8836	8.91346	6.13127
UP	ENSSSCG00000005056	-	NM_014750.4	DLGAP5	-	DLGAP5	XLOC_032188	chr1:204991530-205027956	15.5793	33.2495	1.0937	0.0056471		16.4523	14.2106	16.0749	26.611	26.5311	46.6062
UP	ENSSSCG00000013314	-	NM_001076786.2	QSER1	-	QSER1	XLOC_238402	chr2:30460243-30464328	7.55638	16.0986	1.09117	0.0056471		6.82421	5.95495	9.89	13.5285	12.0637	22.7037
UP	ENSSSCG00000016877	-	XM_011514002.1	NNT	-	NNT	XLOC_202696	chr16:29751975-29756613	4.26956	9.09524	1.09102	0.0056471		3.75746	4.51792	4.53331	11.46	8.07625	7.74947
UP	ENSSSCG00000015327	-	NM_022900.4	CASD1	-	CASD1	XLOC_406025	chr9:81544819-81549827	3.68238	7.75732	1.07492	0.0056471		2.20265	4.21334	4.63115	8.64586	7.93819	6.6879
UP	-	NM_001243525_1	-	-	CNIH	CNIH	XLOC_026425	JH118455-1:226408-240331	3.42611	7.21188	1.0738	0.0056471		2.0051	4.4225	3.85073	8.90039	6.48848	6.24676
UP	ENSSSCG00000027503	-	XM_006719224.1	OSBPL8	-	-	XLOC_314811	chr5:43258454-43273997	5.56085	11.4053	1.03633	0.0056471		4.03085	6.72554	5.92616	14.5048	10.1924	9.51881
UP	ENSSSCG00000003645	-	NM_016037.3	UTP11L	UTP11L	UTP11L	XLOC_334830	chr6:86764390-86777590	7.07551	14.1715	1.00209	0.0056471		6.8139	7.51216	6.90045	15.2183	12.4522	14.8441
UP	ENSSSCG00000005983	-	XR_928326.1	ATAD2	-	ATAD2	XLOC_292274	chr4:16801618-16823119	5.8986	11.8127	1.00189	0.0056471		6.29911	5.53535	5.86133	12.5581	11.3725	11.5074
UP	ENSSSCG00000009046	-	-	-	-	CH242-197H16.1	XLOC_385139	chr8:89194090-89223938	187.482	374.416	0.997888	0.0056471		260.024	127.387	175.035	370.771	391.275	361.2
UP	ENSSSCG00000015351	-	-	-	-	TMEM106B	XLOC_406046	chr9:90018552-90026542	5.87335	11.7203	0.99675	0.0056471		4.88269	6.65386	6.0835	12.5292	11.2055	11.4261
UP	ENSSSCG00000028695	-	-	-	-	TMSB15A	XLOC_431189	chrX:97684768-97687772	33.2247	66.208	0.994749	0.0056471		19.0914	42.7651	37.8176	49.4156	92.5345	56.6739
UP	ENSSSCG00000030996	-	-	-	XBP1	XBP1	XLOC_154717	chr14:49015850-49016650	21.3488	42.5305	0.994346	0.0056471		17.2866	21.2523	25.5074	46.9516	30.0104	50.6296
UP	-	NM_001244461	-	-	GMFB	GMFB	XLOC_026424	JH118455-1:204974-217876	6.64497	13.2154	0.991885	0.0056471		4.68201	7.33745	7.91543	14.812	12.658	12.1762
UP	ENSSSCG00000016535	-	-	-	-	CALD1	XLOC_225647	chr18:15075791-15194550	20.6149	40.8464	0.986524	0.0056471		12.0119	23.0925	26.7402	23.2671	51.1944	48.0777
UP	-	NM_001244247	-	-	NUDT21	NUDT21	XLOC_006583	GL893413-1:33785-44185	56.6355	110.62	0.965838	0.0056471		48.2936	60.1337	61.4791	116.062	99.2179	116.581
UP	ENSSSCG00000028771	-	-	-	MEF2A	MEF2A	XLOC_030843	chr1:154645345-154692555	2.32218	4.42491	0.93017	0.0056471		2.25375	2.43286	2.27992	4.9668	4.32089	3.98706
UP	ENSSSCG00000004353	-	XM_006715594.1	CCNC	CCNC	CCNC	XLOC_031751	chr1:75149203-75175477	6.81622	12.9833	0.929618	0.0056471		5.71002	8.05234	6.6863	16.0035	11.7006	11.246
UP	-	NM_001244313	-	-	DIMT1	DIMT1	XLOC_023356	GL896294-1:71835-84381	4.65676	8.64904	0.893216	0.0056471		2.55343	5.9342	5.48263	8.95859	8.82311	8.16543
UP	-	NM_001185103	-	-	PHF6	PHF6	XLOC_018351	GL895293-1:77990-95711	4.27571	7.90386	0.886394	0.0056471		3.57169	4.20994	5.0455	9.21429	6.65918	7.83811
UP	-	NM_214114_5	-	-	JAK1	JAK1	XLOC_010668	GL893945-1:0-365	114.408	211.28	0.884964	0.0056471		83.6197	121.131	138.474	277.839	133.939	222.06
UP	ENSSSCG00000006014	-	NM_006265.2	RAD21	-	RAD21	XLOC_292927	chr4:23059293-23077360	6.65141	12.2118	0.876544	0.0056471		4.54249	7.02104	8.39071	15.4784	11.2831	9.87394
UP	ENSSSCG00000010997	-	None	-	SPINK4	SPINK4	XLOC_077365	chr10:37503270-37512773	170.303	306.248	0.8466	0.0056471		254.178	98.8821	157.848	241.972	220.135	456.638
UP	ENSSSCG00000005600	-	NM_002721.4	PPP6C	PPP6C	PPP6C	XLOC_031352	chr1:299702673-299727242	6.96511	12.4926	0.84285	0.0056471		6.56253	8.21276	6.12006	14.4681	11.5461	11.4635
UP	ENSSSCG00000008540	-	NM_206876.1	PPP1CB	PPP1CB	PPP1CB	XLOC_266488	chr3:117257012-117275122	40.8975	71.9517	0.815016	0.0056471		48.3133	35.8174	38.5617	95.1842	58.2992	62.3717
UP	ENSSSCG00000025941	-	-	-	-	-	XLOC_030454	chr1:50514052-50521509	6.87953	11.9505	0.796691	0.0056471		5.23469	8.10514	7.29877	12.9568	12.6634	10.2314
UP	ENSSSCG00000008290	-	-	-	-	-	XLOC_266325	chr3:71981535-71998388	31.2893	52.6866	0.751767	0.0056471		25.45	31.1371	37.2808	55.9631	47.0228	55.0739
UP	ENSSSCG00000004492	-	-	-	-	SLC14A1	XLOC_030593	chr1:105424747-105428708	0	1.86716	NA	0.0056471		0	0	0	0	0	5.60147
UP	ENSSSCG00000016708	-	-	-	-	-	XLOC_225491	chr18:50356915-50358089	0	7.00072	NA	0.0056471		0	0	0	3.37747	0	17.6247
UP	ENSSSCG00000007558	-	None	-	-	-	XLOC_266606	chr3:1107920-1108347	0	19.9352	NA	0.0056471		0	0	0	0	7.80326	52.0024
UP	ENSSSCG00000024452	-	NM_001287.5	CLCN7	-	-	XLOC_266924	chr3:42105145-42105480	0	15.9164	NA	0.0056471		0	0	0	47.7493	0	0
UP	ENSSSCG00000008510	-	-	-	-	LTBP1	XLOC_267253	chr3:113443586-113444865	0	21.4299	NA	0.0056471		0	0	0	64.2897	0	0
UP	ENSSSCG00000006692	-	-	-	-	-	XLOC_293292	chr4:109376974-109378375	0	8.05379	NA	0.0056471		0	0	0	0	0	24.1614
UP	ENSSSCG00000022002	-	XM_005269104.1	SMARCC2	-	-	XLOC_314758	chr5:23141654-23143077	0	21.8728	NA	0.0056471		0	0	0	65.6185	0	0
UP	ENSSSCG00000020749	-	NM_004732.3	KCNAB3	-	-	XLOC_334587	chr6:62050071-62050992	0	137.966	NA	0.0056471		0	0	0	103.461	0	310.438
UP	ENSSSCG00000026650	-	-	-	-	-	XLOC_335792	chr6:82508018-82510498	0	1.8206	NA	0.0056471		0	0	0	0	5.46181	0
UP	ENSSSCG00000001941	-	-	-	-	-	XLOC_363259	chr7:67564861-67566399	0	8.04392	NA	0.0056471		0	0	0	7.35583	4.49271	12.2832
UP	ENSSSCG00000012663	-	-	-	-	ENOX2	XLOC_431259	chrX:122818425-122835451	0	5.72793	NA	0.0056471		0	0	0	1.56173	5.29921	10.3228
DN	ENSSSCG00000005617	-	-	-	-	STXBP1	XLOC_031371	chr1:302059074-302060071	1.10681	0	NA	0.0056471		0	2.36913	0.951307	0	0	0
DN	ENSSSCG00000027363	-	NM_004508.2	IDI1	-	-	XLOC_077503	chr10:75600266-75601028	3.09651	0	NA	0.0056471		0	9.28952	0	0	0	0
DN	ENSSSCG00000017515	-	-	-	-	TBKBP1	XLOC_102824	chr12:23825989-23828199	1.23252	0	NA	0.0056471		2.10628	1.23783	0.353451	0	0	0
DN	ENSSSCG00000018049	-	-	-	-	-	XLOC_103137	chr12:62855918-62856999	1.8115	0	NA	0.0056471		0	2.69402	2.74047	0	0	0
DN	ENSSSCG00000017204	-	XM_005257312.2	ITGB4	-	ITGB4	XLOC_103219	chr12:5602411-5602777	2.58527	0	NA	0.0056471		4.97341	0.779411	2.00299	0	0	0
DN	ENSSSCG00000028774	-	-	-	-	-	XLOC_117917	chr13:149809568-149812623	2.00388	0	NA	0.0056471		1.25135	0.980528	3.77975	0	0	0
DN	ENSSSCG00000011940	-	NM_014648.3	DZIP3	-	DZIP3	XLOC_117960	chr13:159929324-159929491	320.711	0	NA	0.0056471		0	0	962.134	0	0	0
DN	ENSSSCG00000009965	-	-	-	-	CRYBA4	XLOC_153954	chr14:47095505-47097181	20.9327	0	NA	0.0056471		56.4761	6.32192	0	0	0	0
DN	ENSSSCG00000029747	-	-	-	-	-	XLOC_202722	chr16:36426749-36428360	69.2708	0	NA	0.0056471		207.812	0	0	0	0	0
DN	ENSSSCG00000013589	-	NR_030717.1	SNAPC2	-	SNAPC2	XLOC_238633	chr2:71693391-71694248	6.13254	0	NA	0.0056471		8.82292	0.691345	8.88335	0	0	0
DN	ENSSSCG00000008382	-	-	-	-	-	XLOC_266384	chr3:84480556-84486042	5.00281	0	NA	0.0056471		5.71435	0	9.29409	0	0	0
DN	ENSSSCG00000008382	-	-	-	-	-	XLOC_266385	chr3:84499564-84499831	17.8796	0	NA	0.0056471		0	0	53.6389	0	0	0
DN	ENSSSCG00000023976	-	NM_152640.3	DCP1B	-	DCP1B	XLOC_314950	chr5:71260432-71262896	27.6946	0	NA	0.0056471		52.1503	20.4319	10.5015	0	0	0
DN	ENSSSCG00000002362	-	NM_005050.3	ABCD4	-	-	XLOC_363428	chr7:103420719-103421379	2.25916	0	NA	0.0056471		0	0	6.77749	0	0	0
DN	ENSSSCG00000015550	-	NM_002928.3	RGS16	RGS16	RGS16	XLOC_406784	chr9:136173525-136175853	1.19984	0	NA	0.0056471		1.79362	0	1.80591	0	0	0
DN	ENSSSCG00000024230	-	NM_181526.2	MYL9	MYL9	MYL9	XLOC_215763	chr17:45264925-45272171	71.7074	42.8209	-0.743807	0.0056471		68.1387	77.6407	69.3427	24.7721	58.8109	44.8796
DN	ENSSSCG00000008461	-	NM_006887.4	ZFP36L2	-	ZFP36L2	XLOC_266446	chr3:103259026-103264164	11.4562	6.79695	-0.75317	0.0056471		15.9977	8.45522	9.9157	5.97334	6.13788	8.27963
DN	ENSSSCG00000005595	-	-	-	RPL35	RPL35	XLOC_032478	chr1:299461304-299467299	368.966	218.725	-0.754369	0.0056471		445.546	350.974	310.377	230.124	228.427	197.623
DN	ENSSSCG00000011375	-	XM_006712951.1	USP19	USP19	USP19	XLOC_117436	chr13:34958855-34968739	15.7087	9.23814	-0.765893	0.0056471		20.0067	13.103	14.0165	9.88746	8.0409	9.78607
DN	ENSSSCG00000017165	-	NM_032172.2	USP42	-	USP36	XLOC_102622	chr12:3380058-3388486	12.855	7.50335	-0.776721	0.0056471		16.4825	10.9714	11.1111	7.87262	6.89973	7.7377
DN	-	NM_001044543_1	-	-	RPL10	RPL10	XLOC_021631	GL896119-1:6547-9057	153.173	88.4336	-0.792495	0.0056471		219.511	124.842	115.166	106.114	86.341	72.8459
DN	ENSSSCG00000015836	-	-	-	-	HNRNPA2B1	XLOC_181935	chr15:59810835-59812533	40.3071	23.2668	-0.792762	0.0056471		46.3486	35.2287	39.3439	21.8888	25.2434	22.668
DN	ENSSSCG00000029830	-	NM_033301.1	RPL8	-	RPL8	XLOC_292206	chr4:207040-210007	176.934	102.108	-0.79312	0.0056471		215.884	136.212	178.706	91.0093	95.7697	119.544
DN	ENSSSCG00000009396	-	XR_941597.1	PHF11	PHF11	PHF11	XLOC_091697	chr11:18517117-18566738	49.1663	28.2796	-0.797906	0.0056471		54.0211	47.6311	45.8466	28.8793	34.5697	21.3898
DN	ENSSSCG00000023666	-	None	-	CTSB	CTSB	XLOC_154536	chr14:16200631-16223461	49.6789	28.5441	-0.799443	0.0056471		75.0835	37.3822	36.5711	35.8745	26.2433	23.5144
DN	ENSSSCG00000003048	-	-	-	-	CXCL17	XLOC_335381	chr6:46055934-46063581	85.032	48.6084	-0.806801	0.0056471		95.3961	78.2926	81.4074	52.2213	45.0378	48.5659
DN	ENSSSCG00000024928	-	-	-	-	-	XLOC_266992	chr3:49088393-49091941	46.0072	26.2974	-0.806936	0.0056471		53.9835	42.3442	41.6938	30.0997	21.5836	27.209
DN	ENSSSCG00000013661	-	-	-	P2RY11	P2RY11	XLOC_238578	chr2:69291148-69297839	74.1853	42.3342	-0.809308	0.0056471		85.8401	61.0287	75.687	38.7334	37.6658	50.6036
DN	ENSSSCG00000012916	-	-	-	-	-	XLOC_237208	chr2:3944583-3947092	25.8804	14.7644	-0.809738	0.0056471		30.8403	23.0216	23.7795	11.019	18.3422	14.932
DN	ENSSSCG00000011266	-	-	-	RPSA	RPSA	XLOC_116575	chr13:26391338-26393313	560.529	319.751	-0.809841	0.0056471		724.925	473.317	483.344	390.275	252.866	316.111
DN	ENSSSCG00000001573	-	-	-	-	PIM1	XLOC_362418	chr7:37691986-37698059	73.6553	41.9898	-0.810748	0.0056471		110.456	44.3948	66.1154	42.7635	39.6316	43.5744
DN	ENSSSCG00000002893	-	-	-	-	CD22	XLOC_335296	chr6:40343005-40346405	12.6047	7.18543	-0.810815	0.0056471		13.9343	11.194	12.6858	5.98239	6.20643	9.36747
DN	-	NM_001243653	-	-	SNRPD2	SNRPD2	XLOC_023434	GL896302-1:46583-51422	147.196	83.9012	-0.810971	0.0056471		202.353	121.484	117.75	89.0501	72.956	89.6974
DN	-	NM_001253818_1	-	-	ABR	ABR	XLOC_103011	chr12:49033770-49040645	17.7938	10.0742	-0.820705	0.0056471		23.483	14.0158	15.8825	11.0709	8.25767	10.894
DN	ENSSSCG00000002908	-	XR_935793.1	ZBTB32	-	ZBTB32	XLOC_334284	chr6:40597717-40601644	9.32628	5.27841	-0.821199	0.0056471		13.1718	6.21367	8.59338	4.70356	5.21494	5.91673
DN	ENSSSCG00000012847	-	NM_006755.1	TALDO1	TALDO1	TALDO1	XLOC_238107	chr2:201461-209490	97.4642	55.0585	-0.823906	0.0056471		125.772	68.0918	98.529	51.7159	52.4987	60.9611
DN	ENSSSCG00000024152	-	-	-	-	ETV6	XLOC_314311	chr5:63079907-63115855	8.75441	4.93447	-0.827116	0.0056471		10.3583	7.07358	8.83139	4.63565	5.2683	4.89944
DN	ENSSSCG00000026707	-	None	-	CCR1,XCR1	CCR1,XCR1	XLOC_117374	chr13:32248985-32331224	61.2141	34.3384	-0.83404	0.0056471		81.917	41.6937	60.0317	33.9287	31.5706	37.516
DN	ENSSSCG00000007495	-	None	-	CASS4	CASS4	XLOC_215872	chr17:64102591-64143838	9.22369	5.16845	-0.835612	0.0056471		11.9379	8.08229	7.65088	5.36778	4.96637	5.17121
DN	-	NM_001243061	-	-	ACTN1	ACTN1	XLOC_362725	chr7:98877969-98895600	111.507	62.4804	-0.835655	0.0056471		107.781	97.3184	129.421	44.0569	63.9427	79.4418
DN	ENSSSCG00000006371	-	NM_007122.4	USF1	USF1	USF1	XLOC_293148	chr4:97372733-97378674	45.3053	25.3734	-0.836363	0.0056471		62.8667	33.5518	39.4973	25.5353	25.4454	25.1395
DN	ENSSSCG00000022725	-	NM_005803.2	FLOT1	FLOT1	FLOT1	XLOC_362989	chr7:26974401-26987086	22.4565	12.57	-0.837151	0.0056471		29.055	17.2464	21.0681	14.9315	10.7274	12.0509
DN	ENSSSCG00000013783	-	NM_213560.1	PKN1	-	-	XLOC_237572	chr2:65150015-65155238	30.6614	17.1497	-0.838236	0.0056471		36.7475	26.5145	28.722	16.8754	17.6234	16.9505
DN	ENSSSCG00000007762	-	NM_182958.2	KAT8	KAT8	KAT8	XLOC_265968	chr3:17499202-17510009	16.9788	9.49402	-0.838641	0.0056471		21.8015	13.4304	15.7044	10.0526	8.62713	9.80231
DN	ENSSSCG00000013901	-	NM_006332.4	IFI30	IFI30	IFI30	XLOC_237520	chr2:59212726-59218009	47.6553	26.5122	-0.845978	0.0056471		68.0261	37.9636	36.9762	32.5718	22.5876	24.3774
DN	-	NM_001245012	-	-	INPP1	INPP1	XLOC_182071	chr15:106233608-106371934	9.50876	5.2685	-0.851864	0.0056471		9.02421	7.57427	11.9278	5.01911	5.53721	5.24919
DN	ENSSSCG00000000970	-	None	-	PPP6R2	PPP6R2	XLOC_314544	chr5:110440514-110497984	53.4116	29.5857	-0.852253	0.0056471		64.5923	45.0645	50.578	29.1849	27.1645	32.4077
DN	ENSSSCG00000017206	-	NM_203506.2	GRB2	GRB2	GRB2	XLOC_103234	chr12:5860463-5928885	47.1787	26.1165	-0.853173	0.0056471		68.2668	36.3924	36.8769	29.4984	26.2337	22.6174
DN	ENSSSCG00000011437	-	-	-	ALAS1	ALAS1	XLOC_117483	chr13:37658028-37666904	9.92025	5.48573	-0.854691	0.0056471		12.0373	7.89827	9.8252	6.6974	5.32334	4.43647
DN	ENSSSCG00000000708	-	-	-	TNFRSF1A	TNFRSF1A	XLOC_314375	chr5:66780391-66795788	31.1807	17.2302	-0.855709	0.0056471		44.3177	22.0239	27.2003	18.5557	16.5317	16.6033
DN	ENSSSCG00000029345	-	NM_024297.2	PHF23	PHF23	PHF23	XLOC_267402	chr3:139866140-139870413	9.54283	5.2705	-0.856476	0.0056471		11.2594	7.24716	10.1219	6.57672	4.63177	4.60303
DN	-	NM_001206354	-	-	LDLR	LDLR	XLOC_024892	GL896440-1:2851-15164	24.222	13.3616	-0.858228	0.0056471		27.9039	22.333	22.4291	12.1779	13.3865	14.5203
DN	ENSSSCG00000008016	-	NM_023936.1	MRPS34	MRPS34	MRPS34	XLOC_266144	chr3:41658024-41659263	22.439	12.3669	-0.859526	0.0056471		28.3817	19.8845	19.0507	12.1744	14.4089	10.5173
DN	ENSSSCG00000027127	-	-	-	MAP2K2	MAP2K2	XLOC_237701	chr2:75170846-75195579	25.401	13.9957	-0.859901	0.0056471		30.547	19.4859	26.17	12.9605	12.099	16.9276
DN	ENSSSCG00000013751	-	NM_052876.3	NACC1	-	NACC1	XLOC_237586	chr2:66256307-66262969	6.43458	3.53894	-0.862528	0.0056471		7.71438	5.56368	6.02569	3.43089	3.1423	4.04363
DN	ENSSSCG00000001430	-	-	-	ATF6B	ATF6B	XLOC_363011	chr7:27981748-27992535	11.2095	6.16331	-0.862949	0.0056471		14.1487	9.36364	10.1162	6.38336	5.81427	6.29229
DN	ENSSSCG00000010056	-	-	-	GGT1	GGT1	XLOC_154014	chr14:53066327-53080620	14.7102	8.03437	-0.87256	0.0056471		14.2201	14.4932	15.4173	5.80725	11.5424	6.7535
DN	ENSSSCG00000022692	-	XM_006723016.1	RINL	SIRT2	SIRT2	XLOC_335332	chr6:43153597-43229948	12.403	6.77088	-0.873277	0.0056471		13.878	10.0435	13.2876	7.03023	5.8451	7.4373
DN	ENSSSCG00000000712	-	-	-	VWF	VWF	XLOC_314376	chr5:67005381-67078111	11.4996	6.26627	-0.8759	0.0056471		11.753	10.4962	12.2495	3.14581	8.75948	6.89352
DN	ENSSSCG00000008022	-	NM_016111.3	TELO2	-	TELO2	XLOC_266917	chr3:41833418-41845807	8.20037	4.46365	-0.877465	0.0056471		10.6362	5.9738	7.99109	4.75015	3.94634	4.69447
DN	ENSSSCG00000013526	-	NR_076392.1	LONP1	LONP1	LONP1	XLOC_237681	chr2:73788289-73808755	8.94975	4.86551	-0.879255	0.0056471		10.2453	7.21389	9.39006	4.30013	4.89211	5.4043
DN	-	NM_001204775_3	-	-	IFNAR2	IFNAR2	XLOC_019112	GL895457-1:26-1104	60.2263	32.7305	-0.879757	0.0056471		82.8224	38.1026	59.754	36.1128	27.7196	34.3592
DN	ENSSSCG00000017328	-	None	-	-	ARHGAP27	XLOC_102731	chr12:18211869-18313933	25.7379	13.9611	-0.882485	0.0056471		31.3674	22.9195	22.9268	13.3128	15.0423	13.5281
DN	ENSSSCG00000004517	-	NM_014593.3	CXXC1	-	CXXC1	XLOC_031858	chr1:109623373-109629009	15.1947	8.23898	-0.883028	0.0056471		20.4107	11.3524	13.8209	7.17926	8.21197	9.32571
DN	ENSSSCG00000000645	-	None	-	GABARAPL1	GABARAPL1	XLOC_314328	chr5:64622415-64631775	26.2413	14.2286	-0.88304	0.0056471		44.4378	15.1559	19.1301	12.6721	16.6328	13.381
DN	ENSSSCG00000017398	-	NM_025233.6	COASY	COASY	COASY	XLOC_103356	chr12:20471071-20475470	13.1647	7.13578	-0.883529	0.0056471		16.7688	11.878	10.8472	5.75976	7.02991	8.61765
DN	ENSSSCG00000001137	-	None	-	LOC595122	LOC595122	XLOC_362260	chr7:22072602-22089995	49.0802	26.5568	-0.886057	0.0056471		75.1265	30.2453	41.8687	35.9343	19.3316	24.4046
DN	ENSSSCG00000003267	-	NM_024298.4	MBOAT7	-	MBOAT7	XLOC_335524	chr6:53277714-53279433	39.5825	21.3896	-0.887954	0.0056471		66.544	20.9717	31.2319	19.2242	17.7403	27.2042
DN	ENSSSCG00000008128	-	-	-	-	DUSP2	XLOC_266225	chr3:49192986-49196158	82.4321	44.4278	-0.891745	0.0056471		105.723	59.7	81.8735	33.7498	37.5684	61.9651
DN	ENSSSCG00000012795	-	NM_001569.3	IRAK1	-	IRAK1	XLOC_431306	chrX:142282702-142290305	7.1444	3.84635	-0.89332	0.0056471		8.78692	6.08526	6.56101	3.68955	3.81059	4.03893
DN	ENSSSCG00000003435	-	NM_021933.3	MIIP	MIIP	MIIP	XLOC_334637	chr6:66024599-66035793	17.914	9.63312	-0.895009	0.0056471		28.364	10.4867	14.8912	9.36356	7.57091	11.9649
DN	ENSSSCG00000001474	-	NM_021976.4	RXRB	RXRB	RXRB	XLOC_362346	chr7:29760786-29767632	7.22639	3.87825	-0.897871	0.0056471		8.53347	6.50442	6.64129	3.89833	3.37235	4.36407
DN	-	NM_001243452	-	-	DDIT4	DDIT4	XLOC_154176	chr14:81124466-81126787	23.7785	12.7477	-0.899419	0.0056471		25.4492	24.8201	21.0663	8.12534	11.9097	18.2081
DN	ENSSSCG00000000145	-	NM_022844.2	MYH11	-	MYH9	XLOC_314648	chr5:9076066-9085243	146.87	78.7244	-0.899652	0.0056471		158.844	123.512	158.253	56.4088	80.6404	99.1242
DN	ENSSSCG00000001362	-	-	-	MDC1	MDC1	XLOC_362988	chr7:26951469-26968114	4.64767	2.49004	-0.900338	0.0056471		5.55341	3.66581	4.72379	2.50541	2.1719	2.79282
DN	ENSSSCG00000008443	-	NM_001430.4	EPAS1	EPAS1	EPAS1	XLOC_266429	chr3:100173672-100213467	2.93261	1.57002	-0.901405	0.0056471		1.68034	3.13898	3.9785	1.11963	1.42465	2.16577
DN	ENSSSCG00000012842	-	-	-	RPLP2	RPLP2	XLOC_238105	chr2:164525-166454	492.199	263.198	-0.903096	0.0056471		666.341	439.344	370.912	243.123	287.128	259.342
DN	ENSSSCG00000013110	-	NM_024092.2	TMEM109	-	TMEM109	XLOC_238283	chr2:10372915-10376613	11.6101	6.20265	-0.90442	0.0056471		16.3356	9.30757	9.18707	7.10822	5.96767	5.53207
DN	ENSSSCG00000013876	-	-	-	-	-	XLOC_237536	chr2:60062354-60079259	30.9942	16.4785	-0.911418	0.0056471		43.0777	22.8773	27.0276	15.8088	14.8157	18.8109
DN	ENSSSCG00000024672	-	NM_031918.3	KLF16	KLF16	KLF16	XLOC_238720	chr2:77457928-77468228	7.99609	4.24483	-0.913588	0.0056471		11.7883	5.73335	6.46659	4.25486	3.59492	4.8847
DN	ENSSSCG00000027446	-	-	-	RNF181	RNF181	XLOC_267070	chr3:62233467-62235316	53.7073	28.4605	-0.916156	0.0056471		79.7121	38.1917	43.218	24.2237	26.2273	34.9306
DN	ENSSSCG00000022520	-	-	-	-	DOCK2	XLOC_202792	chr16:58311710-58324099	54.4606	28.8538	-0.916451	0.0056471		62.2894	50.3196	50.7729	32.661	24.2817	29.6187
DN	-	NM_001244772	-	-	LOC100513142	LOC100513142	XLOC_265837	chr3:4271068-4290303	14.7109	7.78802	-0.917555	0.0056471		21.0712	10.2831	12.7783	8.37108	6.70708	8.2859
DN	-	NM_001206354_1	-	-	LDLR	LDLR	XLOC_025613	GL896507-1:2107-4721	16.8627	8.91353	-0.919767	0.0056471		22.3178	12.8717	15.3987	9.19005	8.26861	9.28192
DN	ENSSSCG00000014768	-	-	-	-	TRIM68	XLOC_405679	chr9:6136162-6145608	9.07756	4.79468	-0.920868	0.0056471		9.3287	7.07354	10.8304	4.59772	4.00064	5.78569
DN	ENSSSCG00000008000	-	NM_058192.2	RPUSD1	-	RPUSD1	XLOC_266900	chr3:41464866-41468255	11.7021	6.17922	-0.921276	0.0056471		14.5074	9.85878	10.7402	5.40422	5.44715	7.68628
DN	ENSSSCG00000024152	-	-	-	-	ETV6	XLOC_314312	chr5:63116345-63125413	7.91481	4.17529	-0.92268	0.0056471		10.5628	5.81367	7.36793	4.21524	4.38288	3.92774
DN	ENSSSCG00000005659	-	NM_006336.3	ZER1	ZER1	ZER1	XLOC_032522	chr1:303108884-303142087	15.7809	8.32095	-0.92336	0.0056471		26.2841	9.67676	11.3819	8.84241	6.36063	9.75981
DN	ENSSSCG00000005636	-	-	-	SLC25A25	SLC25A25	XLOC_031382	chr1:302453152-302567554	9.29148	4.88695	-0.926974	0.0056471		9.77822	7.39298	10.7032	4.54739	5.00371	5.10975
DN	ENSSSCG00000007366	-	-	-	MYBL2	MYBL2	XLOC_215805	chr17:51696560-51726944	7.04612	3.70086	-0.92897	0.0056471		7.46179	5.69831	7.97826	3.57726	3.66003	3.86527
DN	ENSSSCG00000014997	-	NM_033306.2	CASP4	-	-	XLOC_406415	chr9:39189139-39208020	34.1192	17.8971	-0.930855	0.0056471		34.2356	33.8694	34.2525	16.4615	26.2948	10.9351
DN	ENSSSCG00000008675	-	NM_012318.2	LETM1	LETM1	LETM1	XLOC_385317	chr8:349635-375849	12.727	6.66123	-0.934031	0.0056471		15.7857	9.80126	12.594	6.67832	5.82702	7.47836
DN	-	NM_001278781_2	-	-	NLRC5	NLRC5	XLOC_019543	GL895652-1:275-3199	94.6014	49.4839	-0.934902	0.0056471		135.99	90.0962	57.7183	63.1135	58.6609	26.6773
DN	ENSSSCG00000001437	-	-	-	AGER,GPSM3,PBX2	AGER,GPSM3,PBX2	XLOC_363015	chr7:28038956-28050666	58.0849	30.3741	-0.935321	0.0056471		79.3351	46.0739	48.8456	32.7351	28.8352	29.552
DN	ENSSSCG00000003106	-	-	-	AP2S1	AP2S1	XLOC_335408	chr6:48066401-48073966	27.3627	14.2896	-0.93724	0.0056471		39.2114	18.3011	24.5756	15.9766	13.7398	13.1525
DN	ENSSSCG00000013883	-	NM_015101.3	COLGALT2	-	GLT25D1	XLOC_238503	chr2:59808036-59819094	7.39091	3.85874	-0.937621	0.0056471		9.98515	5.64925	6.53831	4.40359	3.68283	3.48981
DN	ENSSSCG00000020703	-	-	-	ACTN1	ACTN1	XLOC_363403	chr7:98863694-98874808	48.1395	25.1184	-0.938476	0.0056471		42.9243	44.0812	57.413	14.3948	27.4422	33.5182
DN	ENSSSCG00000012836	-	NM_130787.2	AP2A1	-	AP2A2	XLOC_238097	chr2:47863-94064	20.4569	10.6571	-0.940773	0.0056471		31.5039	13.2576	16.6093	12.1632	9.2449	10.5632
DN	ENSSSCG00000024260	-	NM_000975.3	RPL11	RPL11	RPL11	XLOC_335736	chr6:75499938-75504138	478.634	249.06	-0.942428	0.0056471		659.259	420.416	356.228	278.388	243.583	225.211
DN	ENSSSCG00000005738	-	None	-	-	RALGDS	XLOC_031472	chr1:306699797-306713883	40.878	21.2091	-0.946642	0.0056471		56.6045	31.1625	34.8669	23.7676	17.5882	22.2714
DN	ENSSSCG00000007278	-	NM_001161766.1	AHCY	AHCY	AHCY	XLOC_216070	chr17:42693954-42706644	11.658	6.04841	-0.946692	0.0056471		15.7443	7.93085	11.2988	6.18622	4.64008	7.31891
DN	ENSSSCG00000027525	-	NM_014762.3	DHCR24	DHCR24	DHCR24	XLOC_334995	chr6:145547687-145583197	6.90378	3.57313	-0.950198	0.0056471		10.8518	4.80552	5.05407	5.22408	2.74411	2.75121
DN	ENSSSCG00000030672	-	NM_017865.3	ZNF692	-	ZNF692	XLOC_237496	chr2:55188523-55197131	6.15328	3.18017	-0.952253	0.0056471		7.96881	5.54575	4.94528	3.71321	3.2745	2.55279
DN	ENSSSCG00000013648	-	XM_011528247.1	TYK2	TYK2	TYK2	XLOC_238585	chr2:69491900-69517860	42.8242	22.0985	-0.954481	0.0056471		60.8849	32.3207	35.2671	24.69	21.7827	19.8226
DN	ENSSSCG00000002995	-	NM_080732.3	EGLN2	-	EGLN2	XLOC_334338	chr6:44685791-44697216	7.80079	4.01978	-0.956506	0.0056471		10.654	5.46542	7.28295	4.2388	3.56475	4.25577
DN	ENSSSCG00000022401	-	-	-	-	AGTRAP	XLOC_335657	chr6:65703374-65714875	11.4525	5.90032	-0.9568	0.0056471		16.4954	7.48322	10.3789	6.14685	4.54381	7.01029
DN	ENSSSCG00000023890	-	XM_011544865.1	ATG2A	ATG2A	ATG2A	XLOC_237253	chr2:6393298-6413925	11.4012	5.85927	-0.960393	0.0056471		15.8543	8.16589	10.1835	5.53466	5.54537	6.49779
DN	ENSSSCG00000014433	-	-	-	-	PCYOX1L	XLOC_238082	chr2:157301421-157305020	3.26048	1.67256	-0.963024	0.0056471		2.55486	3.47395	3.75262	1.32138	1.85752	1.83877
DN	ENSSSCG00000002893	-	-	-	-	CD22	XLOC_335297	chr6:40346598-40351192	10.6415	5.45201	-0.964835	0.0056471		11.4187	11.8953	8.61037	5.45665	6.22039	4.67898
DN	ENSSSCG00000028803	-	-	-	-	-	XLOC_202886	chr16:4003981-4065445	12.1063	6.19963	-0.965508	0.0056471		17.5893	9.77355	8.95612	7.19322	5.63292	5.77276
DN	ENSSSCG00000023557	-	NM_003965.4	CCRL2	CCRL2	CCRL2	XLOC_116620	chr13:32566383-32569568	32.4477	16.5873	-0.968031	0.0056471		46.0186	22.0264	29.2979	14.1516	19.8451	15.7653
DN	ENSSSCG00000003486	-	-	-	-	ARHGEF10L	XLOC_335697	chr6:70502826-70510160	6.59629	3.36808	-0.969729	0.0056471		10.7751	4.19032	4.82343	4.39497	3.18447	2.52479
DN	ENSSSCG00000013889	-	-	-	-	RPL18A	XLOC_238498	chr2:59462017-59465657	137.754	70.2364	-0.971799	0.0056471		192.246	105.718	115.296	85.7576	72.6137	52.3378
DN	ENSSSCG00000001384	-	None	-	VARS	VARS	XLOC_362304	chr7:27127263-27138438	4.56579	2.32603	-0.972992	0.0056471		5.95102	3.25251	4.49384	2.60064	1.71204	2.66543
DN	ENSSSCG00000000089	-	-	-	RPL3	RPL3	XLOC_314031	chr5:6216928-6223999	333.52	169.554	-0.976028	0.0056471		356.544	283.671	360.344	158.436	150.751	199.474
DN	ENSSSCG00000007030	-	XM_005273492.2	IKBKB	IKBKB	IKBKB	XLOC_215565	chr17:13062934-13102972	21.9443	11.1548	-0.976181	0.0056471		26.4431	17.1869	22.2028	9.56105	11.0404	12.8629
DN	ENSSSCG00000010067	-	-	-	MIF	MIF	XLOC_154761	chr14:53282552-53283313	58.0453	29.5005	-0.97644	0.0056471		76.9928	41.6886	55.4545	32.9001	24.8875	30.7139
DN	ENSSSCG00000008268	-	NR_126511.1	AUP1	-	AUP1	XLOC_266321	chr3:71690868-71693140	14.574	7.40094	-0.977616	0.0056471		17.9609	11.8838	13.8773	6.16024	10.0891	5.95342
DN	ENSSSCG00000025525	-	NM_198155.3	C21orf33	-	-	XLOC_117224	chr13:216919333-216929439	16.2311	8.23724	-0.978524	0.0056471		18.6246	13.7572	16.3113	7.7917	8.23749	8.68253
DN	ENSSSCG00000001817	-	NM_002569.3	FURIN	-	FURIN	XLOC_362535	chr7:58498959-58504131	10.9221	5.51136	-0.986774	0.0056471		16.4437	7.7209	8.60174	4.85935	5.20211	6.4726
DN	ENSSSCG00000013651	-	-	-	-	FDX1L	XLOC_238582	chr2:69459113-69461022	6.48387	3.27129	-0.986998	0.0056471		9.36165	5.11199	4.97798	2.63349	4.20817	2.97219
DN	ENSSSCG00000003561	-	-	-	-	ZDHHC18	XLOC_334756	chr6:77724300-77752592	33.9002	17.0993	-0.987355	0.0056471		46.0718	25.3424	30.2863	15.7438	18.7827	16.7713
DN	ENSSSCG00000003169	-	NM_017916.2	PIH1D1	PIH1D1	PIH1D1	XLOC_335457	chr6:50253124-50257710	12.5675	6.33131	-0.989123	0.0056471		16.0067	10.0467	11.6491	6.53368	5.32472	7.13554
DN	ENSSSCG00000027812	-	None	-	-	IQSEC1	XLOC_117640	chr13:78986657-79003874	5.18598	2.60381	-0.993994	0.0056471		6.72532	4.11062	4.72201	2.66866	2.52092	2.62185
DN	ENSSSCG00000013576	-	NR_073560.1	STXBP2	-	STXBP2	XLOC_237648	chr2:71786627-71931651	51.8575	26.029	-0.99443	0.0056471		72.5898	38.3635	44.6192	25.0782	23.0797	29.9293
DN	ENSSSCG00000003941	-	NM_015284.3	SZT2	-	SZT2	XLOC_336046	chr6:155199184-155208619	13.3262	6.68782	-0.994659	0.0056471		17.1956	10.9886	11.7944	7.3415	4.79923	7.92273
DN	ENSSSCG00000030421	-	NM_001493.2	GDI1	-	GDI1	XLOC_431320	chrX:143687048-143693047	28.7323	14.4187	-0.994733	0.0056471		43.7637	18.9277	23.5055	14.1974	14.7366	14.3222
DN	ENSSSCG00000003486	-	-	-	-	ARHGEF10L	XLOC_335698	chr6:70513566-70522650	29.3637	14.7197	-0.996281	0.0056471		52.4893	16.0096	19.5921	18.6702	12.1681	13.3208
DN	ENSSSCG00000003199	-	-	-	-	AP2A1	XLOC_334454	chr6:50515675-50548020	32.0722	16.0757	-0.996444	0.0056471		48.0034	22.3877	25.8255	19.0544	10.5037	18.6689
DN	ENSSSCG00000001539	-	NM_005036.4	PPARA	PPARD	PPARD	XLOC_363077	chr7:36141633-36215255	5.20978	2.60551	-0.999653	0.0056471		7.46333	3.81359	4.35241	2.77995	2.23571	2.80088
DN	ENSSSCG00000008017	-	NM_002513.2	NME3	NME3	NME3	XLOC_266145	chr3:41659450-41661635	12.3774	6.18998	-0.999702	0.0056471		16.5036	10.3721	10.2566	5.38229	6.77671	6.41094
DN	ENSSSCG00000016996	-	-	-	-	-	XLOC_202786	chr16:56337474-56354067	55.1038	27.5028	-1.00258	0.0056471		71.947	41.5076	51.8569	30.194	23.6546	28.6597
DN	ENSSSCG00000001700	-	None	-	-	SLC29A1	XLOC_362484	chr7:45101496-45103189	5.65746	2.8232	-1.00282	0.0056471		7.54252	3.64552	5.78435	2.80381	2.81658	2.84922
DN	ENSSSCG00000014820	-	NM_014824.2	FCHSD2	-	FCHSD2	XLOC_406297	chr9:8133127-8142779	15.658	7.80557	-1.00433	0.0056471		16.9233	14.769	15.2817	5.96543	9.03091	8.42036
DN	ENSSSCG00000007115	-	NM_000361.2	THBD	THBD	THBD	XLOC_215993	chr17:34274131-34277761	2.58801	1.28902	-1.00557	0.0056471		5.12218	1.11037	1.53147	2.40859	0.734161	0.724303
DN	ENSSSCG00000014387	-	NM_005219.4	DIAPH1	DIAPH1	DIAPH1	XLOC_239001	chr2:149362658-149473642	83.9297	41.7946	-1.00586	0.0056471		116.332	62.6237	72.8332	43.3807	34.2916	47.7115
DN	ENSSSCG00000007504	-	NM_017495.5	RBM38	RBM38	RBM38	XLOC_215879	chr17:64947371-64962268	39.2586	19.5346	-1.00698	0.0056471		72.0467	16.8272	28.9017	18.6152	15.0884	24.9001
DN	ENSSSCG00000001900	-	None	-	CSK	CSK	XLOC_363239	chr7:63420310-63443885	58.686	29.1862	-1.00773	0.0056471		78.8498	46.4417	50.7665	30.7403	23.6246	33.1938
DN	ENSSSCG00000007901	-	-	-	-	CIITA	XLOC_266058	chr3:33140550-33146103	10.3406	5.13475	-1.00995	0.0056471		16.8415	7.74497	6.43517	5.49233	4.82002	5.09189
DN	ENSSSCG00000026890	-	-	-	-	-	XLOC_314707	chr5:17460959-17464044	4.59843	2.28062	-1.01172	0.0056471		4.67703	4.50946	4.60879	1.98583	2.43035	2.42567
DN	ENSSSCG00000017164	-	NM_003255.4	TIMP2	TIMP2	TIMP2	XLOC_102619	chr12:3294253-3340715	50.0839	24.7229	-1.0185	0.0056471		77.191	37.3938	35.6668	23.883	25.2943	24.9915
DN	ENSSSCG00000013650	-	NM_133452.2	RAVER1	ICAM3	ICAM3	XLOC_238584	chr2:69464076-69486429	131.727	65.018	-1.01864	0.0056471		188.751	96.5292	109.9	63.6973	64.9461	66.4106
DN	ENSSSCG00000014672	-	-	-	-	TRIM6	XLOC_405677	chr9:4705988-4720240	13.7659	6.79197	-1.0192	0.0056471		14.6131	11.3761	15.3086	5.94341	5.26429	9.16819
DN	ENSSSCG00000017918	-	XM_006721520.1	ARRB2	PSMB6	PSMB6	XLOC_103658	chr12:54280265-54419683	31.5282	15.5538	-1.01938	0.0056471		46.739	21.5162	26.3295	16.4621	16.4607	13.7385
DN	ENSSSCG00000001396	-	-	-	SLA-8	SLA-8	XLOC_363003	chr7:27625869-27630508	49.6078	24.4726	-1.0194	0.0056471		42.0866	40.9884	65.7484	16.5846	23.8836	32.9494
DN	ENSSSCG00000007565	-	-	-	-	TTYH3	XLOC_265827	chr3:2174053-2194136	8.40297	4.14317	-1.02017	0.0056471		13.0239	5.70908	6.47594	4.46964	3.44084	4.51902
DN	ENSSSCG00000003805	-	None	-	PDE4B	PDE4B	XLOC_334960	chr6:134870753-134916193	43.4873	21.425	-1.02129	0.0056471		56.9715	33.3816	40.1087	20.6368	20.058	23.5804
DN	ENSSSCG00000022925	-	-	-	-	SLC2A3	XLOC_314352	chr5:65800725-65802084	47.9908	23.6258	-1.0224	0.0056471		65.0123	38.4521	40.508	23.5333	25.2165	22.1275
DN	ENSSSCG00000007334	-	-	-	-	SRC	XLOC_215769	chr17:45932686-45942018	8.03351	3.95457	-1.02251	0.0056471		12.629	5.5982	5.87331	4.06309	4.28975	3.51086
DN	ENSSSCG00000000968	-	XM_005261935.1	SBF1	SBF1	SBF1	XLOC_315082	chr5:110498105-110520696	44.0764	21.6845	-1.02334	0.0056471		54.015	34.9656	43.2486	21.5717	18.6588	24.8229
DN	ENSSSCG00000001651	-	NM_152755.1	CNPY4	CNPY3	CNPY3	XLOC_362453	chr7:43463158-43473533	14.5028	7.10751	-1.02892	0.0056471		20.3077	10.9595	12.2414	8.39247	7.01713	5.91292
DN	ENSSSCG00000003178	-	-	-	IRF3	IRF3	XLOC_335464	chr6:50430641-50443177	26.1258	12.7715	-1.03254	0.0056471		36.0439	18.5836	23.7498	11.834	12.9652	13.5154
DN	-	NM_001011507	-	-	LAMP-1	LAMP-1	XLOC_091821	chr11:86113245-86134816	66.4014	32.4436	-1.03328	0.0056471		100.957	46.5334	51.7137	39.1592	29.7495	28.4221
DN	ENSSSCG00000004779	-	-	-	-	PLCB2	XLOC_032016	chr1:146283537-146290034	7.76765	3.77237	-1.04201	0.0056471		14.5191	3.94518	4.83869	5.01781	3.02042	3.27889
DN	-	NM_213933	-	-	AS-A	AS-A	XLOC_022187	GL896208-1:859-5300	8.20248	3.97894	-1.04368	0.0056471		10.9627	5.69604	7.94874	3.97943	3.83033	4.12707
DN	ENSSSCG00000003694	-	-	-	-	EMILIN2	XLOC_335876	chr6:96738668-96771370	38.1234	18.493	-1.0437	0.0056471		56.2375	27.5918	30.5409	19.3933	19.5563	16.5293
DN	ENSSSCG00000023248	-	-	-	RPS15	RPS15	XLOC_238733	chr2:77933617-77937526	680.302	329.823	-1.04448	0.0056471		871.902	522.243	646.762	322.69	310.178	356.6
DN	ENSSSCG00000003182	-	NM_021228.2	SCAF1	-	SCAF1	XLOC_334448	chr6:50422829-50429533	13.0192	6.30855	-1.04526	0.0056471		18.2851	10.0991	10.6732	6.47552	5.97033	6.47979
DN	ENSSSCG00000015549	-	-	-	RNASEL	RNASEL	XLOC_406785	chr9:136208240-136224455	17.5916	8.5216	-1.04569	0.0056471		20.2241	14.2562	18.2946	7.30941	9.67204	8.58335
DN	ENSSSCG00000013045	-	NR_003089.1	OTUB1	OTUB1	OTUB1	XLOC_238237	chr2:7204710-7212452	12.2282	5.92027	-1.04648	0.0056471		16.0577	10.3396	10.2873	6.95424	5.65615	5.15042
DN	ENSSSCG00000005846	-	NM_015456.4	NELFB	-	NELFB	XLOC_032593	chr1:314116516-314125339	9.39306	4.54743	-1.04654	0.0056471		12.4317	7.56406	8.18342	4.40715	4.32439	4.91075
DN	ENSSSCG00000016441	-	NM_005692.4	ABCF2	-	ABCF2	XLOC_225298	chr18:6371278-6380721	4.45942	2.15745	-1.04753	0.0056471		4.50351	3.91337	4.96138	2.17261	2.49915	1.8006
DN	ENSSSCG00000013842	-	NM_001199208.1	CYP4F3	-	-	XLOC_238522	chr2:61349073-61354931	39.0012	18.8609	-1.04812	0.0056471		56.2645	28.0177	32.7213	15.6194	20.3542	20.6091
DN	ENSSSCG00000017887	-	None	-	-	XAF1	XLOC_103638	chr12:52645649-52659629	25.2383	12.2048	-1.04817	0.0056471		23.738	23.0475	28.9294	8.10831	18.8332	9.67283
DN	ENSSSCG00000007993	-	-	-	-	CAPN15	XLOC_266121	chr3:41291036-41294847	8.85959	4.27999	-1.04963	0.0056471		11.4294	6.63709	8.5123	3.04368	4.04362	5.75268
DN	ENSSSCG00000012969	-	-	-	FIBP	FIBP	XLOC_237228	chr2:5544507-5549953	36.4986	17.63	-1.04981	0.0056471		47.5455	31.2334	30.7168	19.8181	16.1749	16.897
DN	ENSSSCG00000026689	-	-	-	-	CCDC114	XLOC_335421	chr6:49365945-49369173	4.77577	2.30514	-1.05088	0.0056471		6.86899	3.57392	3.88439	2.42656	1.90006	2.58879
DN	ENSSSCG00000013644	-	-	-	-	FLJ12949	XLOC_238591	chr2:69715329-69722657	8.78902	4.22778	-1.0558	0.0056471		12.1096	6.41527	7.84221	4.31065	3.92711	4.44558
DN	ENSSSCG00000001987	-	-	-	-	RIPK3	XLOC_362636	chr7:80222087-80225308	13.6172	6.54634	-1.05667	0.0056471		17.1574	10.5291	13.1653	6.47468	6.20202	6.96232
DN	ENSSSCG00000010451	-	NM_001547.4	IFIT2	-	IFIT2	XLOC_154256	chr14:110179553-110191274	226.979	109.048	-1.0576	0.0056471		267.22	196.54	217.178	103.429	152.201	71.5154
DN	ENSSSCG00000006734	-	NM_001256109.2	CD101	-	CD101	XLOC_293312	chr4:113659845-113682161	21.2309	10.1988	-1.05777	0.0056471		29.7201	17.5333	16.4392	8.61824	11.0042	10.9739
DN	ENSSSCG00000028448	-	NM_015907.2	LAP3	-	-	XLOC_384918	chr8:12413942-12417487	32.9084	15.8056	-1.05802	0.0056471		41.5712	21.5124	35.6418	16.0391	18.7458	12.6321
DN	ENSSSCG00000022182	-	-	-	-	TREX2	XLOC_431292	chrX:141798123-141801560	3.21051	1.54172	-1.05826	0.0056471		4.38034	2.32797	2.92323	2.13665	1.21993	1.26858
DN	ENSSSCG00000021106	-	None	-	-	-	XLOC_431097	chrX:47897811-47910301	20.155	9.67623	-1.05862	0.0056471		28.4082	14.5532	17.5036	9.10999	9.22102	10.6977
DN	ENSSSCG00000014391	-	XM_011537677.1	ARAP3	-	ARAP3	XLOC_239005	chr2:149506584-149530176	38.2809	18.3472	-1.06106	0.0056471		58.954	23.9143	31.9743	17.2224	17.0234	20.7959
DN	ENSSSCG00000002654	-	-	-	-	FBXO31	XLOC_334101	chr6:2074193-2081532	3.92556	1.88119	-1.06125	0.0056471		4.91623	3.02415	3.83631	2.03045	1.68511	1.92802
DN	-	NM_001123142	-	-	NCF2	NCF2	XLOC_406792	chr9:137102192-137137676	32.3765	15.5016	-1.06253	0.0056471		48.7796	22.4314	25.9185	17.164	14.6717	14.669
DN	ENSSSCG00000014820	-	NM_014824.2	FCHSD2	-	FCHSD2	XLOC_406296	chr9:8127727-8133026	23.5698	11.2756	-1.06373	0.0056471		26.6593	21.7024	22.3476	9.39372	14.6728	9.76034
DN	ENSSSCG00000021569	-	-	-	-	MMP25	XLOC_266097	chr3:40557684-40569937	11.6418	5.56835	-1.064	0.0056471		17.7263	7.75614	9.44308	4.91898	4.74294	7.04312
DN	ENSSSCG00000001984	-	XM_005267474.3	KHNYN	-	KHNYN	XLOC_363287	chr7:80123012-80136041	30.1781	14.4225	-1.06518	0.0056471		34.3793	25.7047	30.4502	13.5353	15.8387	13.8936
DN	-	NM_001244632	-	-	FBXO6	FBXO6	XLOC_334624	chr6:65674413-65693297	8.31368	3.96096	-1.06964	0.0056471		10.3613	6.65518	7.92452	4.18786	4.51156	3.18345
DN	ENSSSCG00000014450	-	None	-	-	TCOF1	XLOC_239040	chr2:158479810-158487391	4.85304	2.30408	-1.0747	0.0056471		5.43181	4.1794	4.94793	1.57287	2.81432	2.52504
DN	ENSSSCG00000025856	-	None	-	TMEM106A	TMEM106A	XLOC_102772	chr12:20126619-20134791	11.1857	5.3103	-1.07479	0.0056471		13.8142	9.06348	10.6795	4.67606	6.00745	5.24741
DN	-	NM_213821_1	-	-	SLC11A1	SLC11A1	XLOC_003647	GL892871-2:40102-49549	6.58257	3.12449	-1.07503	0.0056471		10.8013	3.81979	5.12663	3.19152	2.82541	3.35654
DN	ENSSSCG00000007817	-	NM_001257407.1	IL4R	IL4R	IL4R	XLOC_266775	chr3:19844970-19871235	34.0198	16.0952	-1.07975	0.0056471		47.4917	22.8292	31.7386	16.3718	14.3906	17.5232
DN	ENSSSCG00000010755	-	None	-	-	PTPRE	XLOC_154433	chr14:149035870-149040006	2.10236	0.994638	-1.07976	0.0056471		3.11729	1.57291	1.61687	0.828094	0.95619	1.19963
DN	ENSSSCG00000012982	-	XM_005274189.2	SIPA1	-	-	XLOC_238191	chr2:5760346-5769388	13.1099	6.20085	-1.08012	0.0056471		21.683	8.1855	9.46124	6.68076	5.71511	6.20667
DN	ENSSSCG00000024223	-	NM_014448.3	ARHGEF16	-	ARHGEF16	XLOC_334579	chr6:59781786-59789321	3.01596	1.42606	-1.08058	0.0056471		3.02602	3.01767	3.0042	1.61606	1.146	1.51612
DN	ENSSSCG00000023033	-	-	-	-	PARP3	XLOC_116674	chr13:37272630-37280253	7.6848	3.62871	-1.08255	0.0056471		8.93723	5.88682	8.23035	3.65886	2.97534	4.25194
DN	ENSSSCG00000013884	-	-	-	MAP1S	MAP1S	XLOC_237529	chr2:59584256-59610014	2.95069	1.38927	-1.08672	0.0056471		4.09054	2.24144	2.52009	1.45217	1.35632	1.35933
DN	ENSSSCG00000003195	-	NM_007254.3	PNKP	-	PNKP	XLOC_335466	chr6:50596591-50609877	6.93052	3.26255	-1.08696	0.0056471		8.86544	6.05476	5.87134	3.37968	3.67187	2.73611
DN	ENSSSCG00000000040	-	NM_006640.4	2016-09-09	-	2016-09-03	XLOC_314011	chr5:3698698-3719736	17.7573	8.35907	-1.087	0.0056471		16.3314	17.6215	19.319	7.01575	8.1506	9.91087
DN	ENSSSCG00000008973	-	NM_014435.3	NAAA	-	NAAA	XLOC_385522	chr8:75724603-75738887	9.3102	4.38064	-1.08767	0.0056471		15.9075	5.94243	6.08062	5.26911	4.12926	3.74355
DN	ENSSSCG00000029438	-	NM_144665.3	SESN3	-	-	XLOC_334773	chr6:79084843-79087570	9.55364	4.4775	-1.09336	0.0056471		13.9406	5.91844	8.80188	5.31947	3.45265	4.6604
DN	ENSSSCG00000015784	-	NM_203380.1	ACSL5	ACSL1	ACSL1	XLOC_182363	chr15:52526357-52592870	63.5991	29.714	-1.09786	0.0056471		62.5181	61.9387	66.3404	21.4148	34.0371	33.6901
DN	ENSSSCG00000009876	-	NM_024072.3	DDX54	-	DDX54	XLOC_154661	chr14:41117451-41123200	5.57217	2.59927	-1.10013	0.0056471		7.04551	4.99213	4.67887	2.7459	2.59553	2.45639
DN	ENSSSCG00000028900	-	None	-	-	GRIPAP1	XLOC_430749	chrX:47764617-47769589	13.1811	6.14807	-1.10027	0.0056471		18.5552	9.33958	11.6486	6.96911	5.31822	6.15688
DN	ENSSSCG00000029944	-	NM_004104.4	FASN	FASN	FASN	XLOC_103162	chr12:1023511-1034569	14.8037	6.88292	-1.10487	0.0056471		18.982	12.7264	12.7029	6.47525	6.01255	8.16095
DN	ENSSSCG00000013599	-	NM_139314.2	ANGPTL4	ANGPTL4	ANGPTL4	XLOC_238628	chr2:71272458-71279585	5.89152	2.73739	-1.10584	0.0056471		7.20895	4.78637	5.67922	2.18885	3.10766	2.91564
DN	ENSSSCG00000017091	-	-	-	TNIP1	TNIP1	XLOC_203106	chr16:78291041-78325494	33.0847	15.3721	-1.10585	0.0056471		41.3359	24.5354	33.3827	14.6431	13.4094	18.0637
DN	ENSSSCG00000021408	-	XM_011534055.1	TKT	TKT	TKT	XLOC_117501	chr13:38418418-38447172	35.025	16.2627	-1.10682	0.0056471		53.2693	22.1438	29.6619	17.9041	16.1214	14.7626
DN	ENSSSCG00000030715	-	-	-	-	-	XLOC_431302	chrX:142223165-142227478	12.6938	5.89068	-1.10762	0.0056471		12.2392	11.2044	14.6378	5.5529	5.90836	6.21076
DN	ENSSSCG00000003040	-	XR_109536.5	LOC100505585	-	ARHGEF1	XLOC_334365	chr6:46030623-46046527	58.8747	27.3081	-1.10832	0.0056471		73.127	50.8403	52.6567	28.5997	24.4092	28.9153
DN	ENSSSCG00000003352	-	NM_033489.2	CDK11B	-	-	XLOC_335587	chr6:58234301-58238289	18.1013	8.37571	-1.11181	0.0056471		22.0612	13.7447	18.4979	8.30654	6.57447	10.2461
DN	ENSSSCG00000026701	-	-	-	-	PHOSPHO1	XLOC_103418	chr12:25368348-25391581	16.449	7.60654	-1.11268	0.0056471		31.1738	7.19968	10.9734	9.64878	7.33053	5.84032
DN	ENSSSCG00000004002	-	NM_001009.3	RPS5	-	RPS5	XLOC_334546	chr6:57686396-57692430	55.363	25.5928	-1.11318	0.0056471		65.8208	49.5358	50.7322	25.9016	24.3692	26.5075
DN	ENSSSCG00000006543	-	None	-	-	ADAR	XLOC_292580	chr4:104016502-104023516	45.033	20.7875	-1.11527	0.0056471		52.6074	36.1438	46.3478	18.6592	22.9832	20.72
DN	ENSSSCG00000012273	-	NM_004651.3	USP11	-	USP11	XLOC_431078	chrX:46746349-46760212	14.4848	6.68007	-1.11661	0.0056471		16.684	12.1728	14.5977	6.65568	6.75618	6.62836
DN	ENSSSCG00000004120	-	XM_006715441.2	SHPRH	-	SHPRH	XLOC_030366	chr1:21904612-21912075	15.3338	7.06554	-1.11784	0.0056471		13.9871	15.2546	16.7597	9.12881	6.50299	5.56481
DN	ENSSSCG00000013853	-	None	-	HSH2D	HSH2D	XLOC_238520	chr2:61050326-61101551	24.778	11.4173	-1.11784	0.0056471		22.6207	24.2169	27.4965	8.68454	17.5696	7.99779
DN	-	NM_001031778	-	-	PLIN3	PLIN3	XLOC_002165	GL892621-1:1828-25162	5.5331	2.54911	-1.11809	0.0056471		5.81609	4.14539	6.63783	2.1844	3.82383	1.63911
DN	ENSSSCG00000009761	-	NM_006312.5	NCOR2	LOC733643	LOC733643	XLOC_153795	chr14:30320577-30514756	5.57731	2.56875	-1.11851	0.0056471		8.03476	3.94953	4.74765	2.71044	2.23111	2.76469
DN	ENSSSCG00000001532	-	XM_011514714.1	UHRF1BP1	-	UHRF1BP1	XLOC_362399	chr7:35527619-35531646	5.25076	2.40314	-1.1276	0.0056471		6.4511	4.65055	4.65062	2.89007	1.97963	2.33972
DN	ENSSSCG00000008677	-	NM_006342.2	TACC3	-	TACC3	XLOC_385312	chr8:296664-301515	18.6385	8.52713	-1.12815	0.0056471		23.9835	13.1372	18.7949	9.69938	5.24668	10.6353
DN	ENSSSCG00000013539	-	NM_002096.2	GTF2F1	-	GTF2F1	XLOC_237674	chr2:73203506-73212005	6.67229	3.05249	-1.12819	0.0056471		8.39981	5.05239	6.56465	2.81459	3.25712	3.08578
DN	ENSSSCG00000013600	-	NM_004218.3	RAB11B	RAB11B	RAB11B	XLOC_238627	chr2:71251150-71262863	9.42419	4.30418	-1.13063	0.0056471		12.884	7.47238	7.91616	4.35375	4.48595	4.07284
DN	ENSSSCG00000021363	-	NM_005852.3	CHD3	-	CHD3	XLOC_103086	chr12:55501847-55530164	7222.7	3290.08	-1.13442	0.0056471		9369.62	4934.27	7364.2	2962.54	3660.04	3247.66
DN	ENSSSCG00000024341	-	NM_006676.7	USP20	-	USP20	XLOC_031423	chr1:303922020-303927718	6.04712	2.74688	-1.13846	0.0056471		7.11922	5.1132	5.90893	2.34403	2.10366	3.79294
DN	ENSSSCG00000016676	-	None	-	INMT	INMT	XLOC_225481	chr18:46637074-46641905	47.4701	21.518	-1.14147	0.0056471		114.017	11.8062	16.5872	22.6267	21.7909	20.1364
DN	-	NM_001195360	-	-	NAT9	NAT9	XLOC_102665	chr12:6448695-6454440	15.0922	6.83815	-1.14212	0.0056471		14.107	17.6311	13.5384	5.29455	7.78879	7.4311
DN	ENSSSCG00000003114	-	NM_014681.5	DHX34	-	DHX34	XLOC_334409	chr6:48580272-48587281	8.95462	4.05535	-1.14281	0.0056471		13.7107	5.88142	7.27176	3.95446	3.49226	4.71931
DN	-	NM_001190279	-	-	INPPL1	INPPL1	XLOC_405693	chr9:7554189-7570291	19.3868	8.77486	-1.14363	0.0056471		27.8221	14.1091	16.2292	9.48734	8.1844	8.65283
DN	ENSSSCG00000001398	-	None	-	SLA-6,SLA-7	SLA-6,SLA-7	XLOC_362323	chr7:27602639-27618040	114.163	51.6363	-1.14464	0.0056471		172.947	106.387	63.1562	49.9072	69.4676	35.5342
DN	ENSSSCG00000030900	-	None	-	LDLR	LDLR	XLOC_238609	chr2:70191446-70206818	49.1772	22.2355	-1.14513	0.0056471		61.9321	40.5088	45.0906	24.5221	20.6516	21.5327
DN	ENSSSCG00000014056	-	XR_941091.1	RNF44	-	RNF44	XLOC_237822	chr2:82978960-82991874	15.427	6.97513	-1.14516	0.0056471		23.5533	10.9554	11.7721	9.23505	5.43288	6.25747
DN	ENSSSCG00000013074	-	-	-	-	RAB3IL1	XLOC_238261	chr2:9186016-9190684	6.22302	2.8089	-1.14761	0.0056471		11.3637	2.07587	5.22943	2.51759	2.74848	3.16063
DN	ENSSSCG00000007818	-	NM_024773.2	KDM8	-	KDM8	XLOC_266776	chr3:19871484-19874205	4.47665	2.0203	-1.14785	0.0056471		5.27863	4.33853	3.81278	2.19209	1.92576	1.94306
DN	ENSSSCG00000024692	-	NM_004587.2	RRBP1	-	RRBP1	XLOC_215977	chr17:29460248-29483987	17.3153	7.80621	-1.14935	0.0056471		25.4629	11.4509	15.0321	6.38065	9.16781	7.87017
DN	ENSSSCG00000017614	-	-	-	-	TRIM25	XLOC_102876	chr12:34080937-34087906	27.8193	12.5383	-1.14975	0.0056471		28.3515	25.3511	29.7553	9.903	15.6579	12.054
DN	-	NM_001195378	-	-	VARS	VARS	XLOC_024901	GL896442-1:1768-5562	8.05491	3.62825	-1.15059	0.0056471		9.46953	6.35318	8.34201	3.50588	4.06597	3.31291
DN	ENSSSCG00000017624	-	NM_001271875.1	CUEDC1	CUEDC1	CUEDC1	XLOC_103449	chr12:34964027-34990362	3.8492	1.72792	-1.15553	0.0056471		3.86776	2.97608	4.70375	0.656514	1.79176	2.73547
DN	ENSSSCG00000014450	-	None	-	-	TCOF1	XLOC_239039	chr2:158463161-158479097	8.82988	3.96039	-1.15675	0.0056471		8.86773	8.22112	9.40078	2.91433	3.9334	5.03344
DN	ENSSSCG00000022141	-	XM_011533537.1	NBEAL2	-	-	XLOC_116626	chr13:33133895-33142486	51.4621	23.0711	-1.15742	0.0056471		84.1184	32.8398	37.4281	26.8314	20.7323	21.6497
DN	ENSSSCG00000013237	-	NM_003120.2	SPI1	SPI1	SPI1	XLOC_237364	chr2:16434636-16453221	58.1367	26	-1.16094	0.0056471		91.5756	37.9967	44.8379	25.2567	24.9867	27.7566
DN	ENSSSCG00000024061	-	NM_003281.3	TNNI1	TNNI1	TNNI1	XLOC_077302	chr10:28197735-28209801	20.0112	8.94238	-1.16208	0.0056471		36.3638	8.69551	14.9744	6.36188	11.1559	9.30941
DN	ENSSSCG00000023044	-	NM_004104.4	FASN	FASN	FASN	XLOC_103163	chr12:1048579-1052116	11.9725	5.3476	-1.16276	0.0056471		14.9155	10.8172	10.1849	5.14878	4.48038	6.41364
DN	ENSSSCG00000008701	-	-	-	LRPAP1	LRPAP1	XLOC_384887	chr8:1826227-1842355	18.1282	8.08721	-1.16452	0.0056471		23.8968	12.778	17.7097	6.44119	8.63312	9.18733
DN	-	NM_213765	-	-	SULT1A1	SULT1A1	XLOC_004133	GL892962-1:14252-17359	19.324	8.61343	-1.16574	0.0056471		26.4616	15.1671	16.3434	6.9245	11.6174	7.29839
DN	ENSSSCG00000029130	-	-	-	-	ELANE	XLOC_237742	chr2:77482247-77500483	10.0744	4.48462	-1.16764	0.0056471		14.6721	7.12087	8.43029	3.90133	4.54533	5.0072
DN	ENSSSCG00000028465	-	-	-	ELAC2	ELAC2	XLOC_103724	chr12:60096865-60116251	6.26785	2.78768	-1.1689	0.0056471		7.61704	5.07953	6.10699	3.67173	2.81588	1.87544
DN	ENSSSCG00000029414	-	NM_015837.2	FCN2	FCN1	FCN1	XLOC_032573	chr1:308216719-308223935	50.7618	22.5685	-1.16943	0.0056471		88.3918	34.8445	29.0491	26.6486	28.762	12.295
DN	ENSSSCG00000012287	-	NM_006521.5	TFE3	-	TFE3	XLOC_431099	chrX:47948232-47964229	11.1569	4.95733	-1.1703	0.0056471		14.4057	8.89337	10.1716	4.69088	5.04805	5.13306
DN	ENSSSCG00000001011	-	NM_030666.3	SERPINB1	-	SERPINB1	XLOC_362889	chr7:1783014-1792374	30.686	13.5845	-1.17562	0.0056471		45.0922	21.7482	25.2177	16.2128	11.4685	13.0722
DN	ENSSSCG00000014817	-	-	-	-	ARAP1	XLOC_406291	chr9:7991657-8014551	27.1751	11.9978	-1.17952	0.0056471		40.4602	18.9475	22.1177	12.8275	10.7107	12.4552
DN	ENSSSCG00000000193	-	NM_006001.2	TUBA3C	-	TUBA1A	XLOC_314686	chr5:15545922-15555809	53.7837	23.7396	-1.17988	0.0056471		73.2258	38.9111	49.2142	25.2035	18.0447	27.9705
DN	ENSSSCG00000003199	-	-	-	-	AP2A1	XLOC_334455	chr6:50548122-50553006	12.523	5.5137	-1.18349	0.0056471		16.3982	9.44169	11.7292	6.85564	3.45529	6.23016
DN	ENSSSCG00000003211	-	NM_007121.5	NR1H2	-	NR1H2	XLOC_334468	chr6:51087415-51094426	21.8803	9.62285	-1.1851	0.0056471		29.5939	16.212	19.835	9.30891	9.16633	10.3933
DN	ENSSSCG00000022645	-	-	-	-	H2AFX	XLOC_406495	chr9:51343860-51345371	4.90738	2.15795	-1.18529	0.0056471		6.34417	3.68345	4.69452	2.80025	1.66958	2.00401
DN	ENSSSCG00000016585	-	-	-	-	IMPDH1	XLOC_225406	chr18:21055863-21065578	11.4752	5.04552	-1.18544	0.0056471		14.2646	9.72509	10.4359	5.50137	4.23223	5.40298
DN	ENSSSCG00000007975	-	-	-	-	HBZ	XLOC_266108	chr3:40946989-40947609	20.3427	8.94373	-1.18556	0.0056471		46.0035	2.70876	12.3159	9.04606	8.92509	8.86005
DN	ENSSSCG00000022774	-	NM_015710.4	GLTSCR2	-	GLTSCR2	XLOC_334420	chr6:48973601-48983834	59.2839	26.0575	-1.18594	0.0056471		78.9442	48.4297	50.4778	28.1356	23.4068	26.6301
DN	ENSSSCG00000017882	-	NM_014520.3	MYBBP1A	-	MYBBP1A	XLOC_103635	chr12:52488312-52504643	17.5113	7.69498	-1.18629	0.0056471		22.4845	15.2189	14.8304	8.97633	6.86027	7.24834
DN	ENSSSCG00000029231	-	-	-	PIGE-108A11.3	PIGE-108A11.3	XLOC_334516	chr6:53904783-53970060	28.989	12.7237	-1.18799	0.0056471		57.5768	12.2603	17.1299	18.5975	8.7386	10.835
DN	ENSSSCG00000016461	-	NM_003461.4	ZYX	-	-	XLOC_225592	chr18:7094909-7111090	35.5158	15.5856	-1.18824	0.0056471		48.3181	27.5447	30.6846	15.1261	15.4694	16.1614
DN	ENSSSCG00000030857	-	-	-	-	LENG8	XLOC_335530	chr6:53415467-53420197	50.6727	22.1995	-1.19068	0.0056471		67.7554	38.6301	45.6325	22.4115	20.2412	23.946
DN	ENSSSCG00000017738	-	NM_018404.2	ADAP2	ADAP2	ADAP2	XLOC_103515	chr12:44622422-44652964	2.05047	0.897476	-1.19201	0.0056471		3.58742	1.44976	1.11421	1.00723	0.812505	0.872697
DN	-	NR_038555	-	-	MIR142	MIR142	XLOC_102892	chr12:36202900-36204794	71.5351	31.2509	-1.19475	0.0056471		93.6242	56.1704	64.8105	29.1715	31.7132	32.8681
DN	-	NM_001078679	-	-	CD81	CD81	XLOC_024247	GL896368-1:434-1487	1520.05	662.223	-1.19873	0.0056471		2162.09	1259.48	1138.57	625.332	856.319	505.016
DN	-	NM_001278781_3	-	-	NLRC5	NLRC5	XLOC_012167	GL894173-1:1705-12423	82.2985	35.8048	-1.20071	0.0056471		112.709	62.9272	71.2592	34.2557	39.4887	33.6699
DN	-	NM_001204395	-	-	IFIT3	IFIT3	XLOC_154257	chr14:110200948-110213489	226.878	98.6922	-1.20091	0.0056471		264.386	197.075	219.173	79.3044	136.304	80.4684
DN	ENSSSCG00000001703	-	NM_004556.2	NFKBIE	-	NFKBIE	XLOC_363148	chr7:45124120-45132805	25.3799	11.0189	-1.2037	0.0056471		38.2875	18.6102	19.242	11.3484	10.5685	11.1399
DN	ENSSSCG00000012983	-	NM_032223.3	PCNXL3	-	PCNXL3	XLOC_238197	chr2:5786678-5791123	4.798	2.07944	-1.20624	0.0056471		7.15153	3.17195	4.0705	1.91161	2.46226	1.86445
DN	ENSSSCG00000016125	-	-	-	-	INO80D	XLOC_182573	chr15:120861862-120865423	11.6962	5.06076	-1.20861	0.0056471		15.0993	9.40305	10.5862	3.58735	4.19545	7.39949
DN	ENSSSCG00000008123	-	XM_011510501.1	ARID5A	-	ARID5A	XLOC_266989	chr3:48847810-48860857	10.2097	4.39004	-1.21763	0.0056471		14.846	6.50266	9.28026	4.60911	4.14144	4.41956
DN	-	NM_214391_1	-	-	FCGR3B	FCGR3B	XLOC_016837	GL894978-1:0-215	1517.1	651.491	-1.2195	0.0056471		2088.58	1105.55	1357.18	585.302	728.647	640.524
DN	ENSSSCG00000012963	-	NM_005146.4	SART1	-	SART1	XLOC_238185	chr2:5471522-5476996	7.52462	3.2251	-1.22227	0.0056471		9.73456	5.20345	7.63584	3.43596	2.65337	3.58598
DN	ENSSSCG00000007436	-	NM_004994.2	MMP9	MMP9	MMP9	XLOC_215832	chr17:53819970-53827064	39.6684	16.9685	-1.22513	0.0056471		42.843	28.9764	47.1858	16.3958	11.5477	22.9621
DN	ENSSSCG00000008647	-	-	-	-	CMPK2	XLOC_266574	chr3:137689428-137704800	42.9416	18.3338	-1.22787	0.0056471		45.9639	37.3638	45.4971	13.2669	27.1857	14.5488
DN	ENSSSCG00000007722	-	NM_000265.5	NCF1	NCF1	NCF1	XLOC_265940	chr3:11538839-11563604	187.327	79.5905	-1.23489	0.0056471		307.853	106.867	147.26	94.0683	63.9621	80.7411
DN	ENSSSCG00000003923	-	-	-	-	HECTD3	XLOC_335060	chr6:153918972-153921100	12.075	5.12858	-1.23539	0.0056471		17.5169	8.91977	9.78839	4.9497	3.77629	6.65976
DN	-	NM_001278781_1	-	-	NLRC5	NLRC5	XLOC_023810	GL896340-1:19808-23505	142.24	60.353	-1.23683	0.0056471		193.866	96.7181	136.134	72.0666	53.5721	55.4202
DN	ENSSSCG00000021675	-	-	-	-	EMR2	XLOC_237562	chr2:64165947-64184453	47.8043	20.2547	-1.23888	0.0056471		79.3293	31.7904	32.2932	21.4476	17.698	21.6184
DN	ENSSSCG00000007754	-	XM_011545850.1	ITGAM	-	ITGAM	XLOC_266731	chr3:17651747-17669471	43.1083	18.2651	-1.23888	0.0056471		58.3064	31.4562	39.5623	18.5469	17.454	18.7944
DN	ENSSSCG00000001952	-	NM_020529.2	NFKBIA	NFKBIA	NFKBIA	XLOC_362608	chr7:69417543-69421385	45.7799	19.3817	-1.24002	0.0056471		59.0937	36.7943	41.4517	17.1122	21.0115	20.0215
DN	ENSSSCG00000009886	-	NM_006700.2	TRAFD1	-	TRAFD1	XLOC_154671	chr14:42051437-42069837	163.277	68.9723	-1.24323	0.0056471		218.888	117.981	152.962	64.2966	73.5901	69.03
DN	ENSSSCG00000029879	-	NM_001063.3	TF	LTF	LTF	XLOC_117375	chr13:32577742-32609425	9.60547	4.03366	-1.25177	0.0056471		11.1234	4.45708	13.2359	4.6749	3.03037	4.39572
DN	-	NM_001113286_5	-	-	LOC396897	LOC396897	XLOC_314965	chr5:74792757-75021364	1.69762	0.711709	-1.25415	0.0056471		2.30458	1.80728	0.980997	0.451973	1.14763	0.535524
DN	ENSSSCG00000026689	-	-	-	-	CCDC114	XLOC_335422	chr6:49369434-49371693	11.0894	4.64098	-1.25668	0.0056471		14.5637	8.18498	10.5195	4.93452	4.09884	4.88957
DN	ENSSSCG00000017237	-	-	-	-	CD300LB	XLOC_102670	chr12:6626180-6635419	5.78626	2.41248	-1.26211	0.0056471		10.2167	3.10002	4.04204	2.25359	2.29283	2.69101
DN	ENSSSCG00000003433	-	NM_182943.2	PLOD2	-	PLOD1	XLOC_334634	chr6:65922173-65928852	5.86404	2.44224	-1.26369	0.0056471		8.79936	3.87843	4.91432	2.3386	1.72134	3.2668
DN	ENSSSCG00000007768	-	NM_004604.4	STX4	-	STX4	XLOC_266734	chr3:17752911-17757212	14.9311	6.2157	-1.26433	0.0056471		19.2517	11.8049	13.7367	4.26908	7.95273	6.4253
DN	ENSSSCG00000001818	-	XR_243205.1	FES	-	FES	XLOC_362536	chr7:58504774-58516321	33.6834	13.9876	-1.26789	0.0056471		54.7333	22.7182	23.5986	15.6337	13.7367	12.5923
DN	ENSSSCG00000000289	-	-	-	NFE2	NFE2	XLOC_314734	chr5:20352299-20360881	39.5816	16.4314	-1.26838	0.0056471		64.7603	20.1478	33.8367	14.282	19.3343	15.6779
DN	ENSSSCG00000008648	-	-	-	RSAD2	RSAD2	XLOC_267393	chr3:137666386-137683529	141.768	58.8292	-1.26892	0.0056471		125.642	144.016	155.645	32.185	111.008	33.2948
DN	-	NM_001129959	-	-	POR	POR	XLOC_011231	GL894019-2:28993-55077	18.8471	7.81438	-1.27014	0.0056471		27.6218	13.6924	15.2273	9.64262	5.73773	8.0628
DN	-	NM_001097460	-	-	SEPX1	SEPX1	XLOC_021548	GL896094-1:731-7227	14.3012	5.91202	-1.27442	0.0056471		23.6919	8.20676	11.0051	7.58899	5.44792	4.69914
DN	ENSSSCG00000013768	-	-	-	LOC100513647	LOC100513647	XLOC_238541	chr2:65381888-65384215	3.39148	1.39955	-1.27695	0.0056471		6.15446	2.03053	1.98944	0.983254	1.58764	1.62774
DN	ENSSSCG00000027812	-	None	-	-	IQSEC1	XLOC_117638	chr13:78948398-78986465	28.0919	11.5875	-1.27759	0.0056471		39.483	21.2549	23.5379	10.4285	10.9911	13.3428
DN	ENSSSCG00000013307	-	NM_005574.3	LMO2	-	LMO2	XLOC_237407	chr2:29411532-29423200	29.3098	12.082	-1.27852	0.0056471		39.0058	23.4151	25.5086	12.2473	15.0986	8.90016
DN	ENSSSCG00000022236	-	NM_001199206.1	IZUMO1R	FOLR1	FOLR1	XLOC_405691	chr9:7507561-7521922	131.501	53.8195	-1.28888	0.0056471		189.482	85.3649	119.657	58.9631	51.3363	51.1591
DN	ENSSSCG00000026568	-	NM_199184.1	DNPH1	-	DNPH1	XLOC_363135	chr7:43763944-43767062	5.71758	2.33523	-1.29184	0.0056471		7.08293	4.54216	5.52764	1.68358	2.11826	3.20384
DN	ENSSSCG00000006743	-	NM_018420.2	SLC22A15	-	SLC22A15	XLOC_293317	chr4:114753364-114792410	21.2616	8.66798	-1.29448	0.0056471		24.5207	17.2066	22.0576	8.60945	10.6516	6.74289
DN	ENSSSCG00000005841	-	NM_024718.4	RABL6	-	RABL6	XLOC_032590	chr1:313920752-313928875	16.5021	6.70837	-1.29862	0.0056471		22.1356	11.6809	15.6899	6.94146	6.97078	6.21287
DN	ENSSSCG00000002680	-	None	-	-	TAF1C	XLOC_334120	chr6:5035184-5036830	4.18039	1.68883	-1.30762	0.0056471		5.40171	2.94899	4.19048	1.62208	1.50966	1.93474
DN	ENSSSCG00000014277	-	NM_002198.2	IRF1	IRF1	IRF1	XLOC_238939	chr2:140221047-140252723	189.599	76.2905	-1.31338	0.0056471		251.355	140.376	177.066	78.5841	73.2751	77.0124
DN	-	NM_214157_1	-	-	SREBF1	SREBF1	XLOC_022134	GL896203-1:368-5698	3.87856	1.55567	-1.31799	0.0056471		5.30179	3.55477	2.77912	1.40168	1.92186	1.34346
DN	ENSSSCG00000025164	-	NR_130118.1	TSC22D4	-	-	XLOC_266664	chr3:7666187-7668823	3.92458	1.57134	-1.32055	0.0056471		4.7399	2.88556	4.14829	1.83189	1.01008	1.87204
DN	ENSSSCG00000004728	-	NM_173090.1	CAPN3	CAPN3	CAPN3	XLOC_031979	chr1:143852112-143905783	12.9124	5.1351	-1.33029	0.0056471		17.5776	8.20685	12.9528	5.27172	5.33956	4.79402
DN	-	NM_001123196	-	-	SOCS3	SOCS3	XLOC_023340	GL896293-1:8893-10729	29.9303	11.902	-1.3304	0.0056471		35.8528	24.8937	29.0443	10.5177	15.0536	10.1347
DN	ENSSSCG00000003288	-	NM_012267.4	HSPBP1	-	HSPBP1	XLOC_334524	chr6:54381622-54392971	3.3348	1.32221	-1.33465	0.0056471		4.76469	2.65653	2.58317	1.53455	1.46447	0.967608
DN	-	NM_001243400	-	-	HIATL1	HIATL1	XLOC_019195	GL895478-1:12221-49164	65.9244	26.0443	-1.33985	0.0056471		88.5036	55.9152	53.3545	26.0536	28.1535	23.9257
DN	ENSSSCG00000013551	-	-	-	C3	C3	XLOC_237668	chr2:72762012-72787987	3.59488	1.41628	-1.34384	0.0056471		6.04186	2.08365	2.65914	1.5905	1.15647	1.50186
DN	ENSSSCG00000012893	-	NM_030930.3	UNC93B1	-	-	XLOC_237201	chr2:3548741-3551409	14.8265	5.83914	-1.34435	0.0056471		16.7372	11.4979	16.2443	6.05393	7.86382	3.59967
DN	-	NM_001278781	-	-	NLRC5	NLRC5	XLOC_012842	GL894265-1:2263-17696	115.671	45.5328	-1.34505	0.0056471		166.081	86.934	93.9976	47.6982	49.6397	39.2606
DN	ENSSSCG00000012844	-	NM_031481.2	SLC25A18	-	SLC25A22	XLOC_237169	chr2:177536-183153	19.2774	7.58435	-1.34581	0.0056471		27.8071	11.7295	18.2956	8.9212	6.12921	7.70264
DN	ENSSSCG00000013457	-	NM_032482.2	DOT1L	-	DOT1L	XLOC_238711	chr2:77053516-77061951	16.4693	6.47908	-1.34591	0.0056471		28.416	10.6556	10.3361	6.99985	5.84975	6.58765
DN	ENSSSCG00000000136	-	NM_000395.2	CSF2RB	-	CSF2RB	XLOC_314644	chr5:8417085-8439886	90.744	35.6437	-1.34816	0.0056471		141.346	60.1022	70.7842	39.1454	31.4829	36.3028
DN	-	NM_214151	-	-	IRK1	IRK1	XLOC_026060	JH118414-1:90280-99204	41.2855	16.2129	-1.34849	0.0056471		54.2961	26.0966	43.4637	15.6208	15.1358	17.8822
DN	ENSSSCG00000010706	-	-	-	-	-	XLOC_155141	chr14:143705635-143708589	5.00999	1.96727	-1.34861	0.0056471		6.41736	3.79339	4.81921	2.08016	1.41744	2.40422
DN	ENSSSCG00000002451	-	NM_024832.3	RIN3	-	-	XLOC_362816	chr7:120744058-120771432	10.2787	4.03486	-1.34906	0.0056471		18.4148	5.62269	6.79854	3.98847	3.64171	4.47441
DN	ENSSSCG00000029521	-	XM_006718223.1	CD82	CD82	CD82	XLOC_237389	chr2:19249748-19264391	18.9268	7.42196	-1.35056	0.0056471		35.569	7.45531	13.756	4.77597	8.34222	9.14769
DN	ENSSSCG00000000396	-	XM_011538698.1	STAT2	STAT2	STAT2	XLOC_314762	chr5:23280595-23294403	171.676	67.1329	-1.3546	0.0056471		206.294	148.801	159.935	68.8223	74.8906	57.6858
DN	ENSSSCG00000002277	-	XM_005268023.3	SPTB	-	SPTB	XLOC_363380	chr7:95240972-95335221	13.355	5.22163	-1.35481	0.0056471		31.9119	3.14108	5.01214	5.70427	4.52249	5.43814
DN	ENSSSCG00000002814	-	-	-	-	ADGRG3	XLOC_334186	chr6:17689298-17699466	7.46546	2.91256	-1.35795	0.0056471		11.5661	3.29944	7.53081	3.11439	2.21156	3.41172
DN	ENSSSCG00000003114	-	NM_014681.5	DHX34	-	DHX34	XLOC_334408	chr6:48561313-48580212	18.2895	7.11961	-1.36114	0.0056471		27.5681	10.6948	16.6056	6.51034	6.85379	7.99471
DN	ENSSSCG00000013905	-	None	-	-	FKBP8	XLOC_238487	chr2:59035631-59046192	194.114	75.5591	-1.36123	0.0056471		351.542	92.9723	137.829	59.712	71.9007	95.0648
DN	ENSSSCG00000017754	-	XM_005256770.1	LGALS9C	LGALS9	LGALS9	XLOC_102982	chr12:46002204-46021752	23.1529	8.98439	-1.3657	0.0056471		24.0744	18.3942	26.9902	6.67018	13.3569	6.92608
DN	ENSSSCG00000027864	-	-	-	-	OBSCN	XLOC_238746	chr2:78651148-78654453	6.08413	2.3501	-1.37233	0.0056471		8.28235	4.72834	5.24171	2.39439	1.59689	3.05904
DN	ENSSSCG00000006567	-	-	-	-	CRTC2	XLOC_292602	chr4:104644122-104647863	5.3503	2.06481	-1.37361	0.0056471		6.93197	4.54179	4.57714	2.26507	1.72562	2.20373
DN	ENSSSCG00000026547	-	NM_033102.2	SLC45A3	-	SLC45A3	XLOC_406575	chr9:72611458-72616754	5.46971	2.10958	-1.37451	0.0056471		10.9009	3.85946	1.64878	3.26896	2.25115	0.808636
DN	ENSSSCG00000013514	-	-	-	-	LRG1	XLOC_237692	chr2:74792886-74796024	23.2891	8.96812	-1.37678	0.0056471		33.2602	15.2033	21.4039	8.37537	9.916	8.61298
DN	ENSSSCG00000007755	-	-	-	-	ITGAX	XLOC_265973	chr3:17619814-17637641	35.3308	13.5916	-1.37821	0.0056471		44.2599	27.7031	34.0294	11.843	15.625	13.3068
DN	ENSSSCG00000007206	-	-	-	-	RBCK1	XLOC_215681	chr17:39575978-39580505	41.1157	15.7881	-1.38085	0.0056471		48.3937	31.8072	43.1462	16.1657	15.5085	15.6901
DN	ENSSSCG00000010063	-	NM_001355.3	DDT	DDT	DDT	XLOC_154759	chr14:53233008-53235411	11.6854	4.47303	-1.38538	0.0056471		10.3619	9.6659	15.0283	5.03566	4.20598	4.17747
DN	ENSSSCG00000010772	-	-	-	-	ADAM8	XLOC_155176	chr14:153183594-153192280	14.3252	5.45257	-1.39355	0.0056471		25.5603	7.82554	9.58967	6.53548	4.90052	4.92169
DN	ENSSSCG00000001422	-	NM_001282459.1	C2	C2	C2	XLOC_363009	chr7:27778159-27791677	16.8516	6.41164	-1.39412	0.0056471		26.2709	11.3792	12.9047	9.27726	6.9281	3.02957
DN	ENSSSCG00000017869	-	NM_002208.4	ITGAE	-	ITGAE	XLOC_103619	chr12:51737177-51757627	36.3028	13.789	-1.39656	0.0056471		57.4945	23.5894	27.8245	16.673	12.8772	11.8168
DN	ENSSSCG00000001987	-	-	-	-	RIPK3	XLOC_362637	chr7:80225784-80237244	12.7837	4.83624	-1.40235	0.0056471		12.7248	11.3372	14.2893	3.197	5.58742	5.72432
DN	ENSSSCG00000005906	-	None	-	-	CPSF1	XLOC_292221	chr4:477772-478513	14.3036	5.40185	-1.40485	0.0056471		21.4132	9.24749	12.2499	6.87694	4.278	5.05062
DN	-	NM_001025220	-	-	PDCD1LG2	PDCD1LG2	XLOC_021221	GL896018-1:1785-43527	12.7059	4.7955	-1.40575	0.0056471		17.5434	9.25614	11.3182	4.02329	5.62985	4.73336
DN	ENSSSCG00000017325	-	NR_027774.1	PLEKHM1	-	PLEKHM1	XLOC_102730	chr12:18198378-18202230	5.96673	2.24646	-1.40929	0.0056471		7.54397	4.1864	6.16981	2.05226	1.94578	2.74134
DN	ENSSSCG00000020864	-	NM_001017535.1	VDR	VDR	VDR	XLOC_314982	chr5:81279216-81338475	5.22042	1.96451	-1.41	0.0056471		7.13636	3.81516	4.70975	1.21456	2.20348	2.47547
DN	ENSSSCG00000023379	-	-	-	UBE2L6	UBE2L6	XLOC_237346	chr2:12986840-13006681	107.888	40.5024	-1.41345	0.0056471		136.466	82.8803	104.318	33.6486	51.7866	36.072
DN	ENSSSCG00000013457	-	NM_032482.2	DOT1L	-	DOT1L	XLOC_238712	chr2:77063624-77071415	27.2508	10.2115	-1.4161	0.0056471		41.2262	17.4964	23.0296	11.2639	9.58247	9.7881
DN	ENSSSCG00000016725	-	None	-	-	TNS3	XLOC_225509	chr18:53796356-53820311	3.46452	1.29768	-1.41673	0.0056471		6.26606	2.09128	2.03623	1.2146	1.50134	1.17709
DN	ENSSSCG00000004024	-	-	-	-	-	XLOC_030270	chr1:3289746-3433692	60.4121	22.4827	-1.42602	0.0056471		87.0351	55.9835	38.2177	22.0974	27.1742	18.1766
DN	ENSSSCG00000007522	-	NM_001336.3	CTSZ	CTSZ	CTSZ	XLOC_216211	chr17:66499482-66519788	16.3245	6.07319	-1.42651	0.0056471		26.6309	10.5197	11.8229	6.39444	6.47023	5.35489
DN	ENSSSCG00000023949	-	-	-	-	PIM3	XLOC_315096	chr5:111030333-111032430	4.30005	1.59728	-1.42874	0.0056471		5.73191	3.21681	3.95143	1.62154	1.7882	1.38208
DN	ENSSSCG00000023604	-	NM_015907.2	LAP3	-	-	XLOC_385367	chr8:12379685-12387779	25.3291	9.36611	-1.43527	0.0056471		35.3831	16.6883	23.9158	8.22764	10.0227	9.84797
DN	ENSSSCG00000001470	-	-	-	SLA-DMA	SLA-DMA	XLOC_363033	chr7:29500106-29504546	60.602	22.3933	-1.4363	0.0056471		101.95	39.4161	40.4399	23.9645	20.4225	22.7928
DN	ENSSSCG00000020967	-	-	-	CD300C	CD300C	XLOC_102669	chr12:6609525-6625036	21.6234	7.94886	-1.44377	0.0056471		41.9787	11.0824	11.8091	9.87798	7.24454	6.72407
DN	-	NM_214391_2	-	-	FCGR3B	FCGR3B	XLOC_022397	GL896217-1:0-122	11042.6	4050.24	-1.44701	0.0056471		16728.9	6993.86	9405.15	3882.77	4317.81	3950.14
DN	ENSSSCG00000004738	-	NM_014994.2	MAPKBP1	-	-	XLOC_030807	chr1:144543804-144544948	10.9815	4.02464	-1.44814	0.0056471		14.6166	7.87267	10.4552	4.87585	2.87929	4.31877
DN	ENSSSCG00000017941	-	NM_032442.2	NEURL4	-	-	XLOC_267408	chr3:139946888-139953639	5.5748	2.03816	-1.45166	0.0056471		6.31026	3.92697	6.48719	1.85193	1.81439	2.44815
DN	ENSSSCG00000029752	-	NM_175900.3	C16orf54	-	C16orf54	XLOC_266001	chr3:18576571-18577687	28.0416	10.2313	-1.45458	0.0056471		46.8394	19.6212	17.6644	9.96364	11.5631	9.16725
DN	ENSSSCG00000011391	-	NM_001007540.3	CDHR4	-	CDHR4	XLOC_117450	chr13:35502391-35520541	42.8125	15.6085	-1.4557	0.0056471		49.4704	34.9223	44.0448	13.3509	20.7189	12.7557
DN	ENSSSCG00000021259	-	NM_001785.2	CDA	CDA	CDA	XLOC_334679	chr6:73017554-73043637	30.6082	11.1435	-1.45771	0.0056471		38.7092	20.3469	32.7686	10.2597	11.4001	11.7707
DN	ENSSSCG00000016678	-	-	-	NOD1	NOD1	XLOC_225482	chr18:46956971-47012228	3.33061	1.20578	-1.46582	0.0056471		5.18388	2.13762	2.67033	1.59646	1.33602	0.684866
DN	ENSSSCG00000003433	-	NM_182943.2	PLOD2	-	PLOD1	XLOC_334633	chr6:65909518-65921836	6.64523	2.40541	-1.46604	0.0056471		8.05735	4.99212	6.88622	2.54976	1.64716	3.01931
DN	ENSSSCG00000006743	-	NM_018420.2	SLC22A15	-	SLC22A15	XLOC_293318	chr4:114795540-114798709	4.85981	1.75279	-1.47125	0.0056471		5.47716	3.71181	5.39047	1.54948	2.54995	1.15894
DN	ENSSSCG00000012408	-	-	-	-	NHSL2	XLOC_430823	chrX:65737228-65740707	3.46817	1.24211	-1.48139	0.0056471		4.69584	2.12889	3.57978	1.33414	1.03643	1.35575
DN	ENSSSCG00000017428	-	XM_011524754.1	JUP	JUP	JUP	XLOC_103365	chr12:21145389-21174257	4.41821	1.57883	-1.48461	0.0056471		4.59409	4.04981	4.61073	1.17136	1.50617	2.05895
DN	ENSSSCG00000002277	-	XM_005268023.3	SPTB	-	SPTB	XLOC_363378	chr7:95210261-95225192	21.123	7.52335	-1.48937	0.0056471		49.6472	4.49059	9.23138	8.7758	5.52862	8.26562
DN	ENSSSCG00000001617	-	NM_018643.3	TREM1	TREM1	TREM1	XLOC_363110	chr7:41803991-41825672	49.9588	17.7703	-1.49127	0.0056471		69.8106	33.3618	46.7042	15.6665	17.791	19.8535
DN	ENSSSCG00000007232	-	-	-	-	DUSP15	XLOC_215696	chr17:40346327-40351866	9.51832	3.38002	-1.49367	0.0056471		11.5004	6.0367	11.0179	3.68673	3.24111	3.21223
DN	ENSSSCG00000006924	-	-	-	GBP1	GBP1	XLOC_292811	chr4:139651544-139670960	217.759	76.9853	-1.50008	0.0056471		237.33	161.626	254.321	84.0944	76.5351	70.3263
DN	ENSSSCG00000014780	-	None	-	TRIM21	TRIM21	XLOC_405680	chr9:6536205-6544412	25.4643	8.93215	-1.5114	0.0056471		35.2035	19.8652	21.3244	9.43185	11.3238	6.04078
DN	ENSSSCG00000004870	-	XM_006722503.1	CNDP2	CNDP2	CNDP2	XLOC_030874	chr1:165529516-165550804	67.8928	23.7977	-1.51244	0.0056471		87.2235	52.1926	64.2623	21.773	27.4311	22.1889
DN	ENSSSCG00000009881	-	NM_016817.2	OAS2	OAS2	OAS2	XLOC_153894	chr14:41196190-41209347	141.469	49.226	-1.52299	0.0056471		179.886	108.747	135.774	38.5981	67.5	41.58
DN	ENSSSCG00000007932	-	NR_046480.1	ROGDI	-	ROGDI	XLOC_266066	chr3:38665180-38672209	16.7478	5.79826	-1.53028	0.0056471		24.6871	10.8233	14.733	5.68773	5.17451	6.53255
DN	ENSSSCG00000018001	-	-	-	-	GAS7	XLOC_103719	chr12:57523554-57542303	16.3873	5.605	-1.5478	0.0056471		19.6836	9.95745	19.521	5.92199	4.7148	6.1782
DN	ENSSSCG00000026454	-	-	-	PMAIP1	PMAIP1	XLOC_032094	chr1:178851683-178857420	122.238	41.8004	-1.5481	0.0056471		161.419	98.8535	106.44	39.7376	59.6011	26.0625
DN	ENSSSCG00000017146	-	-	-	-	-	XLOC_103177	chr12:1994042-2162977	802.663	274.035	-1.55043	0.0056471		1026.71	615.534	765.743	241.877	340.682	239.547
DN	ENSSSCG00000024152	-	-	-	-	ETV6	XLOC_314314	chr5:63271988-63318301	18.1163	6.17794	-1.55209	0.0056471		25.8623	12.3681	16.1185	6.32731	5.66323	6.54327
DN	ENSSSCG00000008677	-	NM_006342.2	TACC3	-	TACC3	XLOC_385313	chr8:301624-305546	10.1363	3.44226	-1.55811	0.0056471		15.7697	5.9372	8.7021	3.09127	4.21456	3.02094
DN	ENSSSCG00000022689	-	NM_015675.3	GADD45B	-	GADD45B	XLOC_238697	chr2:76659362-76661463	31.2304	10.5973	-1.55925	0.0056471		38.7571	22.1442	32.7898	8.89436	13.0689	9.82876
DN	-	NM_213826	-	-	USP18	USP18	XLOC_314962	chr5:72536539-72596863	5.9391	2.01266	-1.56114	0.0056471		5.47098	5.38686	6.95947	1.29389	3.41718	1.32691
DN	ENSSSCG00000025164	-	NR_130118.1	TSC22D4	-	-	XLOC_266668	chr3:7747838-7749326	7.3718	2.49323	-1.564	0.0056471		8.38308	5.2384	8.49391	2.27699	2.54399	2.65871
DN	ENSSSCG00000001396	-	-	-	-	SLA-8	XLOC_362998	chr7:27535461-27541143	5.58273	1.87132	-1.57692	0.0056471		8.49361	3.50444	4.75016	1.86769	2.2791	1.46716
DN	ENSSSCG00000030408	-	-	-	DDX58	DDX58	XLOC_077046	chr10:38144961-38226617	113.039	37.7183	-1.58348	0.0056471		128.996	82.0008	128.12	31.3476	52.5047	29.3026
DN	ENSSSCG00000001509	-	NM_001350.4	DAXX	-	DAXX	XLOC_363053	chr7:34180609-34184922	21.4105	7.12855	-1.58664	0.0056471		26.8513	17.5821	19.7981	8.30914	7.78797	5.28853
DN	ENSSSCG00000022004	-	NM_003023.4	SH3BP2	-	SH3BP2	XLOC_384880	chr8:1192417-1203172	13.3445	4.42321	-1.59308	0.0056471		22.9759	8.1599	8.8977	5.46776	4.38348	3.4184
DN	ENSSSCG00000022397	-	-	-	-	-	XLOC_293421	chr4:139462269-139473054	17.4533	5.73303	-1.60613	0.0056471		19.0329	11.8103	21.5168	6.61951	6.83583	3.74376
DN	ENSSSCG00000012853	-	XM_005252909.2	IRF7	IRF7	IRF7	XLOC_237174	chr2:299444-333914	107.664	34.9374	-1.6237	0.0056471		140.154	82.2912	100.548	26.5821	49.9842	28.2458
DN	ENSSSCG00000015595	-	NM_001674.3	ATF3	-	ATF3	XLOC_406219	chr9:143696828-143703773	4.53887	1.46476	-1.63167	0.0056471		5.49748	3.6795	4.43964	1.5285	1.70847	1.15733
DN	ENSSSCG00000000774	-	NM_017414.3	USP18	USP18	USP18	XLOC_314415	chr5:72536539-72596863	40.4378	12.9357	-1.64434	0.0056471		39.969	36.5755	44.7688	8.25259	20.1757	10.3789
DN	ENSSSCG00000017416	-	NM_024119.2	DHX58	DHX58	DHX58	XLOC_102787	chr12:20937868-20946865	34.6833	10.9861	-1.65856	0.0056471		31.3038	31.0112	41.7347	7.34423	17.8549	7.75925
DN	ENSSSCG00000009947	-	NM_001142345.1	CMKLR1	CMKLR1	CMKLR1	XLOC_153941	chr14:44964132-45122693	5.17881	1.63805	-1.66064	0.0056471		9.9102	3.5456	2.08062	1.92705	2.17358	0.813539
DN	ENSSSCG00000007565	-	-	-	-	TTYH3	XLOC_265828	chr3:2194318-2201177	8.36177	2.6369	-1.66497	0.0056471		12.1132	4.60391	8.36821	2.95047	2.0985	2.86173
DN	-	NM_214016_1	-	-	CECR1	CECR1	XLOC_001619	GL892489-1:599-817	727.269	227.756	-1.675	0.0056471		1300.38	448.558	432.87	324.256	203.316	155.696
DN	ENSSSCG00000003600	-	NM_022164.2	TINAGL1	-	TINAGL1	XLOC_334797	chr6:81806787-81821313	27.1326	8.42829	-1.68672	0.0056471		42.9969	15.4226	22.9784	8.36961	8.47421	8.44106
DN	ENSSSCG00000006923	-	-	-	GBP2	GBP2	XLOC_293422	chr4:139610912-139634319	80.5707	24.8217	-1.69865	0.0056471		86.5477	63.5198	91.6447	25.9836	24.4425	24.039
DN	-	NM_001101816	-	-	CDK5R1	CDK5R1	XLOC_103512	chr12:44251254-44253756	3.53555	1.0828	-1.70717	0.0056471		4.78617	2.51829	3.30219	1.45318	0.809454	0.985769
DN	ENSSSCG00000000623	-	NM_138723.1	BCL2L14	-	BCL2L14	XLOC_314875	chr5:63690210-63705342	2.6218	0.793939	-1.72346	0.0056471		3.13412	1.68838	3.04288	0.90801	0.954124	0.519683
DN	ENSSSCG00000007239	-	None	-	-	-	XLOC_215700	chr17:40620558-40623929	6.57625	1.9761	-1.73461	0.0056471		9.16843	4.72416	5.83614	1.93696	2.04228	1.94906
DN	ENSSSCG00000023362	-	-	-	-	RHBDF2	XLOC_102634	chr12:4861597-4891960	45.2088	13.2702	-1.76841	0.0056471		69.793	28.1698	37.6635	13.1064	15.0975	11.6066
DN	-	NM_001031796_1	-	-	OAS2	OAS2	XLOC_154664	chr14:41242865-41251374	313.739	92.0686	-1.76878	0.0056471		433.268	225.371	282.576	73.4446	131.547	71.2141
DN	ENSSSCG00000007881	-	-	-	-	ERCC4	XLOC_266820	chr3:30352721-30355423	7.45939	2.17204	-1.78001	0.0056471		10.6926	5.60816	6.07746	2.34674	2.75638	1.413
DN	ENSSSCG00000022797	-	NM_024607.3	PPP1R3B	-	PPP1R3B	XLOC_182418	chr15:63428121-63436417	20.5993	5.96476	-1.78806	0.0056471		22.1294	13.735	25.9334	5.02848	4.94542	7.92037
DN	ENSSSCG00000026043	-	-	-	-	TGM3	XLOC_216028	chr17:37609249-37616984	7.06498	2.01655	-1.8088	0.0056471		3.75216	4.716	12.7268	0.745046	2.39033	2.91427
DN	ENSSSCG00000009880	-	-	-	OAS1	OAS1	XLOC_153898	chr14:41260649-41269691	163.073	46.4278	-1.81245	0.0056471		184.561	126.758	177.898	25.0988	74.3922	39.7923
DN	ENSSSCG00000006691	-	XR_921722.1	POLR3C	-	POLR3C	XLOC_293289	chr4:109126946-109130080	18.0186	5.10229	-1.82027	0.0056471		15.5253	16.1183	22.4123	7.74365	4.82832	2.73489
DN	ENSSSCG00000020736	-	-	-	-	ADD2	XLOC_266343	chr3:75131854-75143678	11.3155	3.20364	-1.82052	0.0056471		25.5961	2.29563	6.05473	1.45258	3.77878	4.37957
DN	-	NM_001243872	-	-	LOC100511639	LOC100511639	XLOC_334515	chr6:53767571-53773987	54.4156	15.391	-1.82193	0.0056471		133.02	10.2997	19.9267	29.9063	6.6642	9.60246
DN	ENSSSCG00000008977	-	NM_001565.3	CXCL10	CXCL10	CXCL10	XLOC_385528	chr8:75809804-75991009	56.2821	15.8736	-1.82605	0.0056471		38.5419	37.9003	92.4042	8.53788	30.9018	8.18114
DN	-	NM_001244523	-	-	CSF1	CSF1	XLOC_293353	chr4:120587665-120605769	26.354	7.36423	-1.83941	0.0056471		38.8346	17.7754	22.452	7.5764	7.37495	7.14135
DN	ENSSSCG00000006588	-	-	-	S100A9	S100A9	XLOC_292608	chr4:105063476-105066330	27.9646	7.75669	-1.85009	0.0056471		37.3547	12.3072	34.2319	8.73507	5.60742	8.92758
DN	ENSSSCG00000014048	-	NM_002115.2	HK3	-	HK3	XLOC_237820	chr2:82645931-82672106	65.5779	17.8116	-1.88039	0.0056471		84.0179	46.0387	66.6771	14.1541	20.7511	18.5296
DN	ENSSSCG00000012324	-	-	-	-	IQSEC2	XLOC_431114	chrX:51525138-51534193	5.57598	1.50775	-1.88683	0.0056471		9.46272	2.6246	4.64064	1.9433	1.7505	0.829458
DN	ENSSSCG00000000291	-	-	-	GPR84	GPR84	XLOC_314736	chr5:20409241-20411955	19.7297	5.29137	-1.89865	0.0056471		29.3008	15.0334	14.8548	6.88144	6.21557	2.77708
DN	ENSSSCG00000001050	-	NM_001955.4	EDN1	EDN1	EDN1	XLOC_362208	chr7:9152784-9159250	5.55891	1.48666	-1.90272	0.0056471		5.12413	4.8072	6.74539	0.909227	1.84142	1.70935
DN	ENSSSCG00000012077	-	NM_002463.1	MX2	MX1,MX2	MX1,MX2	XLOC_118081	chr13:214988831-215059050	607.101	161.684	-1.90876	0.0056471		670.331	466.756	684.216	102.077	262.465	120.51
DN	ENSSSCG00000024285	-	None	-	-	DLG4	XLOC_267395	chr3:139825180-139827128	2.33674	0.611013	-1.93522	0.0056471		3.44481	1.07971	2.48569	0.811296	0.519984	0.50176
DN	ENSSSCG00000013513	-	NM_001013706.2	PLIN5	LSDP5	LSDP5	XLOC_237693	chr2:74797978-74806072	2.43435	0.633652	-1.94177	0.0056471		4.65134	0.607448	2.04425	0.386402	0.708007	0.806546
DN	ENSSSCG00000001993	-	-	-	-	TGM1	XLOC_362644	chr7:80301177-80316080	14.0116	3.56223	-1.97577	0.0056471		17.2856	7.29939	17.4498	3.33049	3.61043	3.74576
DN	ENSSSCG00000000292	-	XM_005268783.3	ZNF385A	-	ZNF385A	XLOC_314737	chr5:20418726-20424448	3.33919	0.844631	-1.9831	0.0056471		5.04844	1.60916	3.35996	1.29908	0.638206	0.596605
DN	ENSSSCG00000014892	-	XM_011545187.1	USP35	-	-	XLOC_405746	chr9:13927323-13931426	2.68643	0.660029	-2.02509	0.0056471		3.92857	1.88796	2.24276	0.769094	0.60513	0.605863
DN	ENSSSCG00000002881	-	NM_005306.2	FFAR2	FFAR2	FFAR2	XLOC_335293	chr6:40280738-40284141	19.7298	4.74917	-2.05463	0.0056471		27.7355	13.0796	18.3745	3.82042	4.31723	6.10986
DN	ENSSSCG00000007146	-	-	-	SIGLEC-1	SIGLEC-1	XLOC_215650	chr17:36327994-36348755	3.4519	0.81085	-2.08988	0.0056471		2.86099	2.63266	4.86206	0.32514	1.75862	0.348792
DN	ENSSSCG00000010539	-	NM_031212.3	SLC25A28	-	SLC25A28	XLOC_155046	chr14:120241238-120255886	59.3784	13.9117	-2.09365	0.0056471		96.922	35.9133	45.3	11.9319	19.0294	10.7737
DN	-	NM_001128469	-	-	ISG15	ISG15	XLOC_020886	GL895967-2:57880-60182	111.471	25.7982	-2.11133	0.0056471		138.361	90.5062	105.547	17.2385	44.6979	15.4584
DN	ENSSSCG00000001561	-	-	-	-	ETV7	XLOC_363091	chr7:36958869-37008532	18.5149	4.16494	-2.15232	0.0056471		17.9633	14.3844	23.1972	2.69613	6.05257	3.74612
DN	-	NM_001025221	-	-	CD274	CD274	XLOC_032294	chr1:242379790-242409838	20.1686	4.49718	-2.16501	0.0056471		23.0359	12.2375	25.2323	5.23377	4.02106	4.23671
DN	ENSSSCG00000010830	-	NM_021958.3	HLX	-	HLX	XLOC_077222	chr10:12515332-12519127	4.00333	0.881019	-2.18396	0.0056471		5.48586	2.02648	4.49765	0.929686	1.08554	0.627827
DN	ENSSSCG00000003483	-	NM_012387.2	PADI4	-	PADI4	XLOC_334666	chr6:70279752-70310491	56.9702	12.237	-2.21896	0.0056471		57.1688	28.1067	85.6352	12.6269	12.7779	11.3062
DN	ENSSSCG00000007508	-	None	-	ZBP1	ZBP1	XLOC_216205	chr17:65130955-65146911	106.391	22.2131	-2.25989	0.0056471		115.847	88.5017	114.825	13.7007	37.3228	15.6159
DN	ENSSSCG00000023762	-	XM_011529734.1	TRPM2	-	TRPM2	XLOC_118109	chr13:217112960-217124494	2.60059	0.528663	-2.29842	0.0056471		4.22586	1.1826	2.39332	0.236962	0.442228	0.906799
DN	ENSSSCG00000023178	-	NM_138456.3	BATF2	-	BATF2	XLOC_237252	chr2:6312413-6321116	4.6845	0.885468	-2.40338	0.0056471		7.90188	2.54621	3.60542	0.948482	1.20104	0.506878
DN	ENSSSCG00000013181	-	NM_000062.2	SERPING1	SERPING1	SERPING1	XLOC_238303	chr2:12957677-12972251	9.42856	1.44601	-2.70497	0.0056471		14.0429	5.2771	8.96569	0.630497	2.10014	1.60738
DN	ENSSSCG00000009975	-	XM_005261328.2	EMID1	-	EMID1	XLOC_153961	chr14:49361540-49366278	192.719	0.98511	-7.612	0.0056471		576.202	0.74181	1.21314	0.900843	0.550207	1.50428
