# Supplementary material for: Gene expression analysis of whole blood RNA from pigs infected with low and high pathogenic African swine fever viruses
Source: Sci Rep. 2017 Aug 31;7:10115. doi: 10.1038/s41598-017-10186-4 (PMC5579198; doi:10.1038/s41598-017-10186-4)
Supplement: Supplementary file 4 — Table S8 [file 41598_2017_10186_MOESM4_ESM.xls]

## Sheet: Sheet1
Gene expression analysis of whole blood RNA from pigs infected with low and high pathogenic African swine fever viruses
Crystal Jaing1,*, Raymond R.R. Rowland2, Jonathan E. Allen3, Andrea Certoma4, James B. Thissen1, John Bingham4, Brenton Rowe4, John R. White4, James W. Wynne4, Dayna Johnson4, Natasha N. Gaudreault2, David T. Williams4
Supplementary Table S8. List of differentially expressed genes that overlap between OURT and GRG.
O883	GRG	Overlapping	In table 8				O883	429
Designated Gene Name	Designated Gene Name	Designated Gene Name					GRG	282
ABCC11	AATK	ABHD15					Overlapping	85
ABCD4	ABCA1	ACSL1
ABCF2	ABHD15	ARHGAP6
ABHD15	ABTB2	ATG2A
ABR	ACER2	BATF2
ACSL1	ACSL1	CALD1
ACTN1	ADGRE1	CAPN3
ADAM8	ADIPOR1	CCL5
ADAP2	AKNA	CCR1,XCR1
ADAR	ALB	CD274
ADD2	ALMS1	CDK11B
ADGRG3	ALOX5AP	CH242-197H16.1
AGER,GPSM3,PBX2	AMBP	CMBL
AGTRAP	ANKRD6	CNDP2
AHCY	ANKS1A	CTSB
ALAS1	ANXA2	CXCL10
ANGPTL4	AOAH	DAXX
ANK1	APOA1	DDIT4
ANKDD1B	APOA4	DDX60
AP2A1	APOC3	DHX58
AP2A2	AQP1	DUSP15
AP2S1	ARF4	FCN1
ARAP1	ARG1	FES
ARAP3	ARHGAP26	FLOT1
ARHGAP27	ARHGAP6	FOLR1
ARHGAP6	ARHGEF12	GADD45B
ARHGEF1	ATG2A	GAMT
ARHGEF10L	ATG4A	GAS7
ARHGEF16	ATP1A1	GPR56
ARID5A	ATP5E	GPR84
AS-A	ATP6V1E1	GZMA
ASPM	ATPIF1	HLX
ATAD2	BATF	IL4R
ATF3	BATF2	KRT18
ATF6B	BCL2L1	LAMP-1
ATG2A	BHLHE40	LAP3
ATP1B1	BLOC1S5	LDLR
ATP2C1	BLVRB	LETM1
AUP1	BNIP3L	LGALS9
BATF2	C14H10orf58	LOC595122
BCL2L14	CA2	LRPAP1
C16orf54	CALD1	LTF
C2	CAPN2	MAP2K2
C21orf33	CAPN3	MX1,MX2
C3	CASP3	MYBL2
CALD1	CAT	MYL9
CAMSAP2	CBFA2T3	NACC1
CAPN15	CCL2	NFKBIA
CAPN3	CCL5	NKG7
CASD1	CCNDBP1	NKL
CASP4	CCNI	NOS2
CASS4	CCR1,XCR1	NR1H2
CCDC114	CCR5	PADI4
CCL5	CCT5	PARP3
CCN2	CD14	PLIN3
CCNC	CD163	PRF1
CCR1,XCR1	CD163L1	ROGDI
CCRL2	CD19	RRBP1
CD101	CD274	RSAD2
CD22	CD5L	RTF1
CD274	CD79B	S100A8
CD300C	CD8A	S100A9
CD300LB	CD93	SART1
CD81	CDC20	SERPING1
CD82	CDK11B	SESN3
CDA	CFAP58	SGOL1
CDHR4	CH242-197H16.1	SIGLEC-1
CDK11B	CKB	SLC11A1
CDK5R1	CLU	SLC2A3
CDKAL1	CLUH	SPINK4
CECR1	CMAS	SPTB
CENPW	CMBL	TACC3
CEP57	CMPK2	TGM1
CH242-197H16.1	CNDP2	TGM3
CHD3	CNP	TLR2
CHI3L1,MYBPH	COL27A1	TMSB15A
CIITA	COL4A1	TNIP1
CKM	CRAT	TOPOII
CLCN7	CREG1	TRIM25
CMBL	CRELD2	UHRF1
CMKLR1	CSAD	UNC93B1
CNDP2	CSPP1	VWF
CNIH	CTSB	XAF1
CNPY3	CTSD	XKR8
COASY	CXCL10	ZBP1
COL5A2	CYB5A
COL7A1	DAXX
COX7A2	DDIT4
CPSF1	DDX60
CREB3L3	DHRS11
CRTC2	DHRS4
CRYBA4	DHX58
CSF1	DMTN
CSF2RB	DNAH11
CSK	DOCK3
CST3	DUSP15
CTSB	DYNLL1
CTSZ	ECE1
CUEDC1	ENC1
CUL4B	EPB41
CX3CR1	EPS8
CXCL10	ESPL1
CXCL17	ETFB
CXXC1	EZH2
CYP4F3	F12
DAGLA	F2
DAPK2	F5
DAXX	FAM111A
DCP1B	FAM167B
DDIT4	FAM46A
DDT	FBXO7
DDX54	FBXO9
DDX58	FCN1
DDX60	FCRL1
DENND4A	FECH
DENND4C	FES
DENND5B	FHL1C
DHCR24	FKBP4
DHRS3	FLOT1
DHX34	FOLR1
DHX58	FOXO3
DIAPH1	FTH1
DIMT1	FYCO1
DLG4	GABARAPL2
DLGAP5	GADD45B
DNAJB14	GADD45G
DNPH1	GAMT
DOCK2	GAS7
DOT1L	GATA5
DPCD	GBP6
DPY19L3	GCNT4
DRK1	GDDR
DUSP15	GM2A
DUSP2	GNAS
DZIP3	GPATCH4
EDN1	GPI
EGLN2	GPR56
ELAC2	GPR84
ELANE	GPX1,RHOA
EMID1	GTPBP2
EMILIN2	GYS1
EMR2	GZMA
ENOX2	H3F3A
ENPP4	HAVCR2
EPAS1	HBE1
EPHB4	HBM
ERCC4	HEMGN
ETV6	HEPH
ETV7	HIPK1
FABP6	HIST1H2BD
FASLG	HLX
FASN	HMBS
FBXO31	HMGN2
FBXO6	HMOX1
FCGR3B	HSP70
FCHSD2	HSP70.2
FCN1	HSP90AA1
FDX1L	HSP90B1
FES	HSPA5
FFAR2	HSPD1
FGFR3	HSPH1
FIBP	HVCN1
FKBP8	IDO1
FLJ12949	IER5
FLOT1	IFIH1
FOLR1	IFIT1
FURIN	IGF2R
GABARAPL1	IL2RB
GADD45B	IL4R
GAMT	INO80C
GAPDH	ISG15
GAS7	ITGA2
GBP1	ITGA2B
GBP2	ITGB3
GDI1	ITIH1
GGH	ITIH3
GGT1	ITIH4
GLS	JAKMIP1
GLT25D1	JCHAIN
GLTSCR1	KANSL1L
GLTSCR2	KCTD19
GMCL1	KDR
GMFB	KIAA0355
GNLY	KPNA1
GPR56	KRT18
GPR84	KRT20
GRB2	KRT8
GRIPAP1	LAG3
GSTK1	LAMP-1
GSX2	LAP3
GTF2F1	LCK
GZMA	LDLR
H2AFX	LETM1
HBZ	LGALS9
HECTD3	LGI4
HIATL1	LOC100158011
HK3	LOC100524242
HLX	LOC396781
HNRNPA2B1	LOC414417
HSH2D	LOC595122
HSPBP1	LOC733603
ICAM3	LRPAP1
IDI1	LTF
IFI30	LUC7L3
IFIT2	MAP2K2
IFIT3	MCM2
IFNAR1	MCM3
IFNAR2	MICALL2
IFRD2	MIR122
IKBKB	MKRN1
IL12RB2	MMP8
IL1A	MPO
IL4R	MRVI1
IMPDH1	MS4A1
INMT	MT-III
INO80D	MX1,MX2
INPP1	MYBL2
INPPL1	MYL9
IPO13	NACC1
IQGAP2	NCOA4
IQSEC1	NFKBIA
IQSEC2	NKG7
IRAK1	NKL
IRF1	NOS2
IRF3	NR1H2
IRF7	NTAN1
IRK1	NUCB1
ISG15	NUDC
ITGAE	NUDT4
ITGAM	OAZ1
ITGAX	OPTN
ITGB4	PADI4
JAK1	PARP3
JAKMIP1	PCTP
JUP	PDE8B
KAT8	PDIA4
KBTBD7	PDIA6
KCNAB3	PEAK1
KDM2B	PECAM1
KDM8	PFKL
KHNYN	PGM2L1
KIF1A	PLEKHO1
KLF16	PLIN3
KLRG1	PLK2
KLRK1	PLXNB3
KPNA5	PPIC
KRT1	PPP1R15A
KRT18	PPP2R4
LAMP-1	PRDX2
LAP3	PRF1
LDLR	PRPF19
LENG8	PYY
LETM1	R3HDM4
LGALS9	RAPGEF5
LMO2	RASGEF1A
LOC100511639	RBP4
LOC100513142	RECQL4
LOC100513647	REEP1
LOC396897	RGC32
LOC595122	RGS1
LOC733643	RGS18
LONP1	RH
LONRF3	RHOU
LRG1	RIPK4
LRPAP1	RMND5A
LSAMP	RNF10
LSDP5	ROGDI
LTBP1	RPL6
LTF	RPN2
LY96	RPS10
MAP1S	RPS6KA1
MAP2K2	RRBP1
MAPKBP1	RSAD2
MARCKS	RTF1
MBOAT7	RUNX3
MDC1	S100A8
MDM2	S100A9
MEF2A	SART1
MIF	SAV1
MIIP	SCARB2
MIR1296	SCPEP1
MIR142	SDF4
MIR181A-1,MIR181B-1	SELP
MIR199A-2	SEMA4D
MIR328	SERPINA1
MMP25	SERPINA3
MMP9	SERPINA3-2
MRPS34	SERPINB1
MX1,MX2	SERPINB9
MYBBP1A	SERPINE1
MYBL2	SERPING1
MYH1	SERPINH1
MYH9	SESN3
MYL1	SET
MYL9	SGOL1
NAAA	SH3TC1
NACC1	SIGLEC-1
NAT9	SKIV2L
NBEAL2	SLC11A1
NCF1	SLC22A23
NCF2	SLC23A1
NELFB	SLC25A14
NEURL4	SLC25A21
NF1	SLC25A37
NFE2	SLC25A39
NFKBIA	SLC2A3
NFKBIE	SLC39A7
NHSL2	SLC4A1
NKG7	SLC6A4
NKL	SLPI
NLRC5	SMAD4
NME3	SMC1A
NNT	SMOX
NOD1	SNCG
NOS2	SOX6
NR1H2	SPINK4
NUDT21	SPIRE2
OAS1	SPRYD3
OAS2	SPTB
OBSCN	SQRDL
OSBPL8	STX3
OTUB1	SYT3
P2RY11	TACC3
PADI4	TAX1BP1
PARP3	TBX21
PCD1E	TCN1
PCNXL3	TCTP
PCYOX1L	TFRC
PDCD1LG2	TGFBI
PDE4B	TGM1
PDZD2	TGM3
PHF11	TIMP3
PHF23	TLR2
PHF6	TMED2
PHOSPHO1	TMEM236
PIGE-108A11.3	TMEM57
PIH1D1	TMEM86B
PIM1	TMOD1
PIM3	TMSB15A
PKN1	TNF
PLA2G6	TNIP1
PLAUR	TOPOII
PLCB2	TPM1
PLEKHM1	TPM4
PLIN3	TRAF2
PLOD1	TRIM25
PMAIP1	TRPM6
PNKP	TUBB1
PNPLA2	UBA52
POGZ	UBB
POLR3C	UCP2
POR	UHRF1
PPARD	UNC93B1
PPP1CB	UROD
PPP1R3B	UROS
PPP6C	USP24
PPP6R2	UXS1
PRF1	VAT1
PRSS16	VNN1
PSMB6	VSIG4
PTH1R	VWF
PTPN13	XAF1
PTPRE	XKR8
PYGM	XPO7
QSER1	YOD1
RAB11B	ZAP70
RAB3IL1	ZBP1
RABL6
RAD21
RAG2
RALB
RALGDS
RB1
RBCK1
RBM38
RGS16
RHBDF2
RIN3
RIPK3
RNASEL
RNF181
RNF44
ROGDI
RPL10
RPL11
RPL18A
RPL3
RPL35
RPL8
RPLP2
RPS15
RPS5
RPSA
RPUSD1
RRBP1
RSAD2
RTF1
RXRB
S100A8
S100A9
S1PR5
SAMD3
SART1
SBF1
SCAF1
SEMA6D
SEPX1
SERPING1
SESN3
SGOL1
SH3BP2
SHPRH
SIGLEC-1
SIPA1
SIRT2
SLA-6,SLA-7
SLA-8
SLA-DMA
SLC11A1
SLC14A1
SLC22A15
SLC25A22
SLC25A25
SLC25A28
SLC29A1
SLC2A3
SLC30A6
SLC45A3
SMARCC2
SNAPC2
SNRPD2
SOCS3
SPI1
SPINK4
SPTB
SRC
SREBF1
STAT2
STX4
STXBP1
STXBP2
SULT1A1
SULT1E1
SYTL2
SZT2
TACC3
TAF1C
TALDO1
TBKBP1
TBX21
TCOF1
TELO2
TFE3
TGM1
TGM3
THBD
TIMP2
TINAGL1
TKT
TLK1
TLR2
TLR4
TMEM106A
TMEM106B
TMEM109
TMSB15A
TNFRSF1A
TNIP1
TNNC2
TNNI1
TNS3
TOPOII
TRAFD1
TREM1
TREX2
TRIM10
TRIM21
TRIM25
TRIM6
TRIM68
TRPM2
TSC22D4
TTYH3
TUBA1A
TYK2
UBE2B
UBE2L6
UHRF1
UHRF1BP1
UNC93B1
USF1
USP11
USP18
USP19
USP20
USP35
USP36
UTP11L
VARS
VDR
VNN2
VWF
WSCD1
XAF1
XBP1
XKR8
ZBP1
ZBTB32
ZDHHC18
ZER1
ZFP36L2
ZNF385A
ZNF692
ZYX

## Sheet: OURT Genes
	Pig GB	Human GB	Human Gene Name	Genome Annotation	Designated Gene Name
	-	NM_005688.2	ABCC5	-	ABCC11
	-	NM_005050.3	ABCD4	-	ABCD4
	-	NM_005692.4	ABCF2	-	ABCF2
	-	NM_198147.2	ABHD15	-	ABHD15
	NM_001253818_1	-	-	ABR	ABR
	-	NM_203380.1	ACSL5	ACSL1	ACSL1
	NM_001243061	-	-	ACTN1	ACTN1
	-	-	-	-	ADAM8
	-	NM_018404.2	ADAP2	ADAP2	ADAP2
	-	None	-	-	ADAR
	-	-	-	-	ADD2
	-	-	-	-	ADGRG3
	-	-	-	AGER,GPSM3,PBX2	AGER,GPSM3,PBX2
	-	-	-	-	AGTRAP
	-	NM_001161766.1	AHCY	AHCY	AHCY
	-	-	-	ALAS1	ALAS1
	-	NM_139314.2	ANGPTL4	ANGPTL4	ANGPTL4
	-	-	-	-	ANK1
	-	NM_001865.3	COX7A2	-	ANKDD1B
	-	-	-	-	AP2A1
	-	NM_130787.2	AP2A1	-	AP2A2
	-	-	-	AP2S1	AP2S1
	-	-	-	-	ARAP1
	-	XM_011537677.1	ARAP3	-	ARAP3
	-	None	-	-	ARHGAP27
	-	-	-	-	ARHGAP6
	-	XR_109536.5	LOC100505585	-	ARHGEF1
	-	-	-	-	ARHGEF10L
	-	NM_014448.3	ARHGEF16	-	ARHGEF16
	-	XM_011510501.1	ARID5A	-	ARID5A
	NM_213933	-	-	AS-A	AS-A
	-	NM_018136.4	ASPM	-	ASPM
	-	XR_928326.1	ATAD2	-	ATAD2
	-	NM_001674.3	ATF3	-	ATF3
	-	-	-	ATF6B	ATF6B
	-	XM_011544865.1	ATG2A	ATG2A	ATG2A
	-	NM_001291510.1	DDX60L	ATP1B1	ATP1B1
	-	NM_014861.3	ATP2C2	-	ATP2C1
	-	NR_126511.1	AUP1	-	AUP1
	-	NM_138456.3	BATF2	-	BATF2
	-	NM_138723.1	BCL2L14	-	BCL2L14
	-	NM_175900.3	C16orf54	-	C16orf54
	-	NM_001282459.1	C2	C2	C2
	-	NM_198155.3	C21orf33	-	C21orf33
	-	-	-	C3	C3
	-	-	-	-	CALD1
	-	NM_203459.2	CAMSAP2	-	CAMSAP2
	-	-	-	-	CAPN15
	-	NM_173090.1	CAPN3	CAPN3	CAPN3
	-	NM_022900.4	CASD1	-	CASD1
	-	NM_033306.2	CASP4	-	CASP4
	-	None	-	CASS4	CASS4
	-	-	-	-	CCDC114
	-	NM_001565.3	CXCL10	CCL5	CCL5
	-	NM_001901.2	CTGF	CCN2	CCN2
	-	XM_006715594.1	CCNC	CCNC	CCNC
	-	None	-	CCR1,XCR1	CCR1,XCR1
	-	NM_003965.4	CCRL2	CCRL2	CCRL2
	-	NM_001256109.2	CD101	-	CD101
	-	-	-	-	CD22
	NM_001025221	-	-	CD274	CD274
	-	-	-	CD300C	CD300C
	-	-	-	-	CD300LB
	NM_001078679	-	-	CD81	CD81
	-	XM_006718223.1	CD82	CD82	CD82
	-	NM_001785.2	CDA	CDA	CDA
	-	NM_001007540.3	CDHR4	-	CDHR4
	-	NM_033489.2	CDK11B	-	CDK11B
	NM_001101816	-	-	CDK5R1	CDK5R1
	-	NM_017774.3	CDKAL1	-	CDKAL1
	NM_214016_1	-	-	CECR1	CECR1
	-	-	-	-	CENPW
	-	NM_014679.4	CEP57	-	CEP57
	-	-	-	-	CH242-197H16.1
	-	NM_005852.3	CHD3	-	CHD3
	NM_001001540	-	-	CHI3L1,MYBPH	CHI3L1,MYBPH
	-	-	-	-	CIITA
	NM_001001542	-	-	CKM	CKM
	-	NM_001287.5	CLCN7	-	CLCN7
	NM_001244350_2	-	-	CMBL	CMBL
	-	NM_001142345.1	CMKLR1	CMKLR1	CMKLR1
	-	XM_006722503.1	CNDP2	CNDP2	CNDP2
	NM_001243525_1	-	-	CNIH	CNIH
	-	NM_152755.1	CNPY4	CNPY3	CNPY3
	-	NM_025233.6	COASY	COASY	COASY
	-	-	-	COL5A2	COL5A2
	-	NM_000094.3	COL7A1	-	COL7A1
	NM_001129949	-	-	COX7A2	COX7A2
	-	None	-	-	CPSF1
	-	NM_032607.2	CREB3L3	-	CREB3L3
	-	-	-	-	CRTC2
	-	-	-	-	CRYBA4
	NM_001244523	-	-	CSF1	CSF1
	-	NM_000395.2	CSF2RB	-	CSF2RB
	-	None	-	CSK	CSK
	-	-	-	CST3	CST3
	-	None	-	CTSB	CTSB
	-	NM_001336.3	CTSZ	CTSZ	CTSZ
	-	NM_001271875.1	CUEDC1	CUEDC1	CUEDC1
	-	-	-	-	CUL4B
	-	NM_001337.3	CX3CR1	-	CX3CR1
	-	XM_011531581.1	WDR17	CXCL10	CXCL10
	-	-	-	-	CXCL17
	-	NM_014593.3	CXXC1	-	CXXC1
	-	NM_001199208.1	CYP4F3	-	CYP4F3
	-	-	-	-	DAGLA
	NM_001243563	-	-	DAPK2	DAPK2
	-	NM_001350.4	DAXX	-	DAXX
	-	NM_152640.3	DCP1B	-	DCP1B
	NM_001243452	-	-	DDIT4	DDIT4
	-	NM_001355.3	DDT	DDT	DDT
	-	NM_024072.3	DDX54	-	DDX54
	-	-	-	DDX58	DDX58
	-	XM_005247028.1	KIF1A	-	DDX60
	-	NM_005848.3	DENND4A	-	DENND4A
	-	-	-	-	DENND4C
	-	-	-	-	DENND5B
	-	NM_014762.3	DHCR24	DHCR24	DHCR24
	-	None	-	-	DHRS3
	-	NM_014681.5	DHX34	-	DHX34
	-	NM_024119.2	DHX58	DHX58	DHX58
	-	NM_005219.4	DIAPH1	DIAPH1	DIAPH1
	NM_001244313	-	-	DIMT1	DIMT1
	-	None	-	-	DLG4
	-	NM_014750.4	DLGAP5	-	DLGAP5
	-	XR_938773.1	DNAJB14	-	DNAJB14
	-	NM_199184.1	DNPH1	-	DNPH1
	-	-	-	-	DOCK2
	-	NM_032482.2	DOT1L	-	DOT1L
	-	NM_002862.3	PYGB	-	DPCD
	-	NM_207325.2	DPY19L3	-	DPY19L3
	-	NM_001276713.1	ANKDD1B	DRK1	DRK1
	-	-	-	-	DUSP15
	-	-	-	-	DUSP2
	-	NM_014648.3	DZIP3	-	DZIP3
	-	NM_001955.4	EDN1	EDN1	EDN1
	-	NM_080732.3	EGLN2	-	EGLN2
	-	-	-	ELAC2	ELAC2
	-	-	-	-	ELANE
	-	XM_005261328.2	EMID1	-	EMID1
	-	-	-	-	EMILIN2
	-	-	-	-	EMR2
	-	NM_001762.3	CCT6A	-	ENOX2
	-	-	-	-	ENPP4
	-	NM_001430.4	EPAS1	EPAS1	EPAS1
	-	NM_004444.4	EPHB4	-	EPHB4
	-	-	-	-	ERCC4
	-	-	-	-	ETV6
	-	-	-	-	ETV7
	-	None	-	FABP6	FABP6
	-	NM_000639.2	FASLG	FASLG	FASLG
	-	NM_004104.4	FASN	FASN	FASN
	-	-	-	-	FBXO31
	NM_001244632	-	-	FBXO6	FBXO6
	NM_214391	-	-	FCGR3B	FCGR3B
	-	NM_014824.2	FCHSD2	-	FCHSD2
	-	NM_015837.2	FCN2	FCN1	FCN1
	-	-	-	-	FDX1L
	-	XR_243205.1	FES	-	FES
	-	NM_005306.2	FFAR2	FFAR2	FFAR2
	-	NM_001287.5	CLCN7	-	FGFR3
	-	-	-	FIBP	FIBP
	-	None	-	-	FKBP8
	-	-	-	-	FLJ12949
	-	NM_005803.2	FLOT1	FLOT1	FLOT1
	-	NM_001199206.1	IZUMO1R	FOLR1	FOLR1
	-	NM_002569.3	FURIN	-	FURIN
	-	None	-	GABARAPL1	GABARAPL1
	-	NM_015675.3	GADD45B	-	GADD45B
	-	NM_000156.5	GAMT	-	GAMT
	NM_001206359	-	-	GAPDH	GAPDH
	-	-	-	-	GAS7
	-	-	-	GBP1	GBP1
	-	-	-	GBP2	GBP2
	-	NM_001493.2	GDI1	-	GDI1
	-	NM_003878.2	GGH	-	GGH
	-	NM_006904.6	PRKDC	-	GGT1
	-	NM_013267.3	GLS2	-	GLS
	-	NM_015101.3	COLGALT2	-	GLT25D1
	-	-	-	-	GLTSCR1
	-	NM_015710.4	GLTSCR2	-	GLTSCR2
	-	XM_011533033.1	GMCL1	-	GMCL1
	NM_001244461	-	-	GMFB	GMFB
	-	NM_006433.4	GNLY	-	GNLY
	-	None	-	GPR56	GPR56
	-	-	-	GPR84	GPR84
	-	NM_203506.2	GRB2	GRB2	GRB2
	-	None	-	-	GRIPAP1
	-	NM_015917.2	GSTK1	-	GSTK1
	-	NM_133267.2	GSX2	-	GSX2
	-	NM_002096.2	GTF2F1	-	GTF2F1
	-	NM_006144.3	GZMA	GZMA	GZMA
	-	-	-	-	H2AFX
	-	-	-	-	HBZ
	-	-	-	-	HECTD3
	NM_001243400	-	-	HIATL1	HIATL1
	-	NM_002115.2	HK3	-	HK3
	-	NM_021958.3	HLX	-	HLX
	-	-	-	-	HNRNPA2B1
	-	None	-	HSH2D	HSH2D
	-	NM_012267.4	HSPBP1	-	HSPBP1
	-	NM_133452.2	RAVER1	ICAM3	ICAM3
	-	NM_004508.2	IDI1	-	IDI1
	-	NM_006332.4	IFI30	IFI30	IFI30
	-	NM_001547.4	IFIT2	-	IFIT2
	NM_001204395	-	-	IFIT3	IFIT3
	NM_213772_7	-	-	IFNAR1	IFNAR1
	NM_001204775_3	-	-	IFNAR2	IFNAR2
	-	-	-	-	IFRD2
	-	XM_005273492.2	IKBKB	IKBKB	IKBKB
	-	XM_011541385.1	IL12RB2	IL12RB2	IL12RB2
	-	-	-	IL1A	IL1A
	-	NM_001257407.1	IL4R	IL4R	IL4R
	-	-	-	-	IMPDH1
	-	None	-	INMT	INMT
	-	-	-	-	INO80D
	NM_001245012	-	-	INPP1	INPP1
	NM_001190279	-	-	INPPL1	INPPL1
	-	NM_014652.3	IPO13	-	IPO13
	-	NM_006633.3	IQGAP2	-	IQGAP2
	-	None	-	-	IQSEC1
	-	-	-	-	IQSEC2
	-	NM_001569.3	IRAK1	-	IRAK1
	-	NM_002198.2	IRF1	IRF1	IRF1
	-	-	-	IRF3	IRF3
	-	XM_005252909.2	IRF7	IRF7	IRF7
	NM_214151	-	-	IRK1	IRK1
	NM_001128469	-	-	ISG15	ISG15
	-	NM_002208.4	ITGAE	-	ITGAE
	-	XM_011545850.1	ITGAM	-	ITGAM
	-	-	-	-	ITGAX
	-	XM_005257312.2	ITGB4	-	ITGB4
	NM_214114_5	-	-	JAK1	JAK1
	-	XM_011513401.1	JAKMIP1	-	JAKMIP1
	-	XM_011524754.1	JUP	JUP	JUP
	-	NM_182958.2	KAT8	KAT8	KAT8
	-	NM_152903.4	KBTBD6	-	KBTBD7
	-	NM_004732.3	KCNAB3	-	KCNAB3
	-	NM_006133.2	DAGLA	-	KDM2B
	-	NM_024773.2	KDM8	-	KDM8
	-	XM_005267474.3	KHNYN	-	KHNYN
	-	-	-	-	KIF1A
	-	NM_031918.3	KLF16	KLF16	KLF16
	-	-	-	-	KLRG1
	-	NM_007360.3	KLRK1	KLRK1	KLRK1
	-	NM_002269.2	KPNA5	-	KPNA5
	-	NM_006121.3	KRT1	-	KRT1
	-	NM_199187.1	KRT18	-	KRT18
	NM_001011507	-	-	LAMP-1	LAMP-1
	-	NM_015907.2	LAP3	-	LAP3
	NM_001206354	-	-	LDLR	LDLR
	-	-	-	-	LENG8
	-	NM_012318.2	LETM1	LETM1	LETM1
	-	XM_005256770.1	LGALS9C	LGALS9	LGALS9
	-	NM_005574.3	LMO2	-	LMO2
	NM_001243872	-	-	LOC100511639	LOC100511639
	NM_001244772	-	-	LOC100513142	LOC100513142
	-	-	-	LOC100513647	LOC100513647
	NM_001113286_5	-	-	LOC396897	LOC396897
	-	None	-	LOC595122	LOC595122
	-	NM_006312.5	NCOR2	LOC733643	LOC733643
	-	NR_076392.1	LONP1	LONP1	LONP1
	-	NR_110311.1	LONRF3	-	LONRF3
	-	-	-	-	LRG1
	-	-	-	LRPAP1	LRPAP1
	NM_001244697	-	-	LSAMP	LSAMP
	-	NM_001013706.2	PLIN5	LSDP5	LSDP5
	-	-	-	-	LTBP1
	-	NM_001063.3	TF	LTF	LTF
	NM_001104956	-	-	LY96	LY96
	-	-	-	MAP1S	MAP1S
	-	-	-	MAP2K2	MAP2K2
	-	NM_014994.2	MAPKBP1	-	MAPKBP1
	-	-	-	-	MARCKS
	-	NM_024298.4	MBOAT7	-	MBOAT7
	-	-	-	MDC1	MDC1
	-	NM_002392.5	MDM2	-	MDM2
	-	-	-	MEF2A	MEF2A
	-	-	-	MIF	MIF
	-	NM_021933.3	MIIP	MIIP	MIIP
	-	-	-	MIR1296	MIR1296
	NR_038555	-	-	MIR142	MIR142
	NR_038517	-	-	MIR181A-1,MIR181B-1	MIR181A-1,MIR181B-1
	NR_038526	-	-	MIR199A-2	MIR199A-2
	NR_038569	-	-	MIR328	MIR328
	-	-	-	-	MMP25
	-	NM_004994.2	MMP9	MMP9	MMP9
	-	NM_023936.1	MRPS34	MRPS34	MRPS34
	-	NM_002463.1	MX2	MX1,MX2	MX1,MX2
	-	NM_014520.3	MYBBP1A	-	MYBBP1A
	-	-	-	MYBL2	MYBL2
	-	-	-	MYH1	MYH1
	-	NM_022844.2	MYH11	-	MYH9
	-	NM_014652.3	IPO13	MYL1	MYL1
	-	NM_181526.2	MYL9	MYL9	MYL9
	-	NM_014435.3	NAAA	-	NAAA
	-	NM_052876.3	NACC1	-	NACC1
	NM_001195360	-	-	NAT9	NAT9
	-	XM_011533537.1	NBEAL2	-	NBEAL2
	-	NM_000265.5	NCF1	NCF1	NCF1
	NM_001123142	-	-	NCF2	NCF2
	-	NM_015456.4	NELFB	-	NELFB
	-	NM_032442.2	NEURL4	-	NEURL4
	-	NM_001128147.2	NF1	-	NF1
	-	-	-	NFE2	NFE2
	-	NM_020529.2	NFKBIA	NFKBIA	NFKBIA
	-	NM_004556.2	NFKBIE	-	NFKBIE
	-	-	-	-	NHSL2
	-	-	-	NKG7	NKG7
	NM_214016_1	-	-	NKL	NKL
	NM_001278781	-	-	NLRC5	NLRC5
	-	NM_002513.2	NME3	NME3	NME3
	-	XM_011514002.1	NNT	-	NNT
	-	-	-	NOD1	NOD1
	-	NM_000625.4	NOS2	NOS2	NOS2
	-	NM_007121.5	NR1H2	-	NR1H2
	NM_001244247	-	-	NUDT21	NUDT21
	-	-	-	OAS1	OAS1
	NM_001031796_1	-	-	OAS2	OAS2
	-	-	-	-	OBSCN
	-	XM_006719224.1	OSBPL8	-	OSBPL8
	-	NR_003089.1	OTUB1	OTUB1	OTUB1
	-	-	-	P2RY11	P2RY11
	-	NM_012387.2	PADI4	-	PADI4
	-	-	-	-	PARP3
	-	-	-	PCD1E	PCD1E
	-	NM_032223.3	PCNXL3	-	PCNXL3
	-	-	-	-	PCYOX1L
	NM_001025220	-	-	PDCD1LG2	PDCD1LG2
	-	None	-	PDE4B	PDE4B
	-	None	-	-	PDZD2
	-	XR_941597.1	PHF11	PHF11	PHF11
	-	NM_024297.2	PHF23	PHF23	PHF23
	NM_001185103	-	-	PHF6	PHF6
	-	-	-	-	PHOSPHO1
	-	-	-	PIGE-108A11.3	PIGE-108A11.3
	-	NM_017916.2	PIH1D1	PIH1D1	PIH1D1
	-	-	-	-	PIM1
	-	-	-	-	PIM3
	-	NM_213560.1	PKN1	-	PKN1
	-	NM_001898.2	CST1	-	PLA2G6
	-	NM_002659.3	PLAUR	-	PLAUR
	-	-	-	-	PLCB2
	-	NR_027774.1	PLEKHM1	-	PLEKHM1
	NM_001031778	-	-	PLIN3	PLIN3
	-	NM_182943.2	PLOD2	-	PLOD1
	-	-	-	PMAIP1	PMAIP1
	-	NM_007254.3	PNKP	-	PNKP
	-	NM_020376.3	PNPLA2	PNPLA2	PNPLA2
	-	NM_001271875.1	CUEDC1	-	POGZ
	-	XR_921722.1	POLR3C	-	POLR3C
	NM_001129959	-	-	POR	POR
	-	NM_005036.4	PPARA	PPARD	PPARD
	-	NM_206876.1	PPP1CB	PPP1CB	PPP1CB
	-	NM_024607.3	PPP1R3B	-	PPP1R3B
	-	NM_002721.4	PPP6C	PPP6C	PPP6C
	-	None	-	PPP6R2	PPP6R2
	-	NM_005041.4	PRF1	-	PRF1
	-	NM_005865.3	PRSS16	-	PRSS16
	-	XM_006721520.1	ARRB2	PSMB6	PSMB6
	-	NM_001184744.1	PTH1R	PTH1R	PTH1R
	-	NM_080685.2	PTPN13	-	PTPN13
	-	None	-	-	PTPRE
	-	XM_005268023.3	SPTB	-	PYGM
	-	NM_001076786.2	QSER1	-	QSER1
	-	NM_004218.3	RAB11B	RAB11B	RAB11B
	-	-	-	-	RAB3IL1
	-	NM_024718.4	RABL6	-	RABL6
	-	NM_006265.2	RAD21	-	RAD21
	-	NM_001243786.1	RAG2	RAG2	RAG2
	-	None	-	-	RALB
	-	None	-	-	RALGDS
	-	NM_000321.2	RB1	RB1	RB1
	-	-	-	-	RBCK1
	-	NM_017495.5	RBM38	RBM38	RBM38
	-	NM_002928.3	RGS16	RGS16	RGS16
	-	-	-	-	RHBDF2
	-	NM_024832.3	RIN3	-	RIN3
	-	-	-	-	RIPK3
	-	-	-	RNASEL	RNASEL
	-	-	-	RNF181	RNF181
	-	XR_941091.1	RNF44	-	RNF44
	-	NR_046480.1	ROGDI	-	ROGDI
	NM_001044543_1	-	-	RPL10	RPL10
	-	NM_000975.3	RPL11	RPL11	RPL11
	-	-	-	-	RPL18A
	-	-	-	RPL3	RPL3
	-	-	-	RPL35	RPL35
	-	NM_033301.1	RPL8	-	RPL8
	-	-	-	RPLP2	RPLP2
	-	-	-	RPS15	RPS15
	-	NM_001009.3	RPS5	-	RPS5
	-	-	-	RPSA	RPSA
	-	NM_058192.2	RPUSD1	-	RPUSD1
	-	NM_004587.2	RRBP1	-	RRBP1
	-	-	-	RSAD2	RSAD2
	-	-	-	-	RTF1
	-	NM_021976.4	RXRB	RXRB	RXRB
	-	-	-	S100A8	S100A8
	-	-	-	S100A9	S100A9
	-	NM_030760.4	S1PR5	S1PR5	S1PR5
	-	NM_001277185.1	SAMD3	-	SAMD3
	-	NM_005146.4	SART1	-	SART1
	-	XM_005261935.1	SBF1	SBF1	SBF1
	-	NM_021228.2	SCAF1	-	SCAF1
	-	NM_153619.1	SEMA6D	-	SEMA6D
	NM_001097460	-	-	SEPX1	SEPX1
	-	NM_000062.2	SERPING1	SERPING1	SERPING1
	-	NM_144665.3	SESN3	-	SESN3
	-	NM_138484.4	SGOL1	-	SGOL1
	-	NM_003023.4	SH3BP2	-	SH3BP2
	-	XM_006715441.2	SHPRH	-	SHPRH
	-	-	-	SIGLEC-1	SIGLEC-1
	-	XM_005274189.2	SIPA1	-	SIPA1
	-	XM_006723016.1	RINL	SIRT2	SIRT2
	-	None	-	SLA-6,SLA-7	SLA-6,SLA-7
	-	-	-	SLA-8	SLA-8
	-	-	-	SLA-DMA	SLA-DMA
	NM_213821_1	-	-	SLC11A1	SLC11A1
	-	-	-	-	SLC14A1
	-	NM_018420.2	SLC22A15	-	SLC22A15
	-	NM_031481.2	SLC25A18	-	SLC25A22
	-	-	-	SLC25A25	SLC25A25
	-	NM_031212.3	SLC25A28	-	SLC25A28
	-	None	-	-	SLC29A1
	-	-	-	-	SLC2A3
	NM_001137623	-	-	SLC30A6	SLC30A6
	-	NM_033102.2	SLC45A3	-	SLC45A3
	-	XM_005269104.1	SMARCC2	-	SMARCC2
	-	NR_030717.1	SNAPC2	-	SNAPC2
	NM_001243653	-	-	SNRPD2	SNRPD2
	NM_001123196	-	-	SOCS3	SOCS3
	-	NM_003120.2	SPI1	SPI1	SPI1
	-	None	-	SPINK4	SPINK4
	-	XM_005268023.3	SPTB	-	SPTB
	-	-	-	-	SRC
	NM_214157_1	-	-	SREBF1	SREBF1
	-	XM_011538698.1	STAT2	STAT2	STAT2
	-	NM_004604.4	STX4	-	STX4
	-	-	-	-	STXBP1
	-	NR_073560.1	STXBP2	-	STXBP2
	NM_213765	-	-	SULT1A1	SULT1A1
	NM_213992_1	-	-	SULT1E1	SULT1E1
	-	NM_032943.4	SYTL2	-	SYTL2
	-	NM_015284.3	SZT2	-	SZT2
	-	NM_006342.2	TACC3	-	TACC3
	-	None	-	-	TAF1C
	-	NM_006755.1	TALDO1	TALDO1	TALDO1
	-	-	-	-	TBKBP1
	-	NM_013351.1	TBX21	-	TBX21
	-	None	-	-	TCOF1
	-	NM_016111.3	TELO2	-	TELO2
	-	NM_006521.5	TFE3	-	TFE3
	-	-	-	-	TGM1
	-	-	-	-	TGM3
	-	NM_000361.2	THBD	THBD	THBD
	-	NM_003255.4	TIMP2	TIMP2	TIMP2
	-	NM_022164.2	TINAGL1	-	TINAGL1
	-	XM_011534055.1	TKT	TKT	TKT
	-	NM_002392.5	MDM2	-	TLK1
	-	-	-	TLR2	TLR2
	-	-	-	TLR4	TLR4
	-	None	-	TMEM106A	TMEM106A
	-	-	-	-	TMEM106B
	-	NM_024092.2	TMEM109	-	TMEM109
	-	-	-	-	TMSB15A
	-	-	-	TNFRSF1A	TNFRSF1A
	-	-	-	TNIP1	TNIP1
	-	XM_011529031.1	TNNC2	TNNC2	TNNC2
	-	NM_003281.3	TNNI1	TNNI1	TNNI1
	-	None	-	-	TNS3
	-	NM_001067.3	TOP2A	TOPOII	TOPOII
	-	NM_006700.2	TRAFD1	-	TRAFD1
	-	NM_018643.3	TREM1	TREM1	TREM1
	-	-	-	-	TREX2
	NM_001123207	-	-	TRIM10	TRIM10
	-	None	-	TRIM21	TRIM21
	-	-	-	-	TRIM25
	-	-	-	-	TRIM6
	-	-	-	-	TRIM68
	-	XM_011529734.1	TRPM2	-	TRPM2
	-	NR_130118.1	TSC22D4	-	TSC22D4
	-	-	-	-	TTYH3
	-	NM_006001.2	TUBA3C	-	TUBA1A
	-	XM_011528247.1	TYK2	TYK2	TYK2
	-	-	-	UBE2B	UBE2B
	-	-	-	UBE2L6	UBE2L6
	-	NR_046386.1	UHRF2	-	UHRF1
	-	XM_011514714.1	UHRF1BP1	-	UHRF1BP1
	-	NM_030930.3	UNC93B1	-	UNC93B1
	-	NM_007122.4	USF1	USF1	USF1
	-	NM_004651.3	USP11	-	USP11
	NM_213826	-	-	USP18	USP18
	-	XM_006712951.1	USP19	USP19	USP19
	-	NM_006676.7	USP20	-	USP20
	-	XM_011545187.1	USP35	-	USP35
	-	NM_032172.2	USP42	-	USP36
	-	NM_016037.3	UTP11L	UTP11L	UTP11L
	NM_001195378	-	-	VARS	VARS
	-	NM_001017535.1	VDR	VDR	VDR
	-	NR_110143.1	VNN2	-	VNN2
	-	-	-	VWF	VWF
	-	-	-	-	WSCD1
	-	None	-	-	XAF1
	-	-	-	XBP1	XBP1
	-	NM_018053.3	XKR8	-	XKR8
	-	None	-	ZBP1	ZBP1
	-	XR_935793.1	ZBTB32	-	ZBTB32
	-	-	-	-	ZDHHC18
	-	NM_006336.3	ZER1	ZER1	ZER1
	-	NM_006887.4	ZFP36L2	-	ZFP36L2
	-	XM_005268783.3	ZNF385A	-	ZNF385A
	-	NM_017865.3	ZNF692	-	ZNF692
	-	NM_003461.4	ZYX	-	ZYX

## Sheet: GRG Genes
	Pig GB	Human GB	Human Gene Name	Genome Annotation	Designated Gene Name
	-	NM_004920.2	AATK	-	AATK
	-	NM_005502.3	ABCA1	-	ABCA1
	-	NM_198147.2	ABHD15	-	ABHD15
	-	NM_145804.2	ABTB2	-	ABTB2
	-	-	-	-	ACER2
	-	NM_203380.1	ACSL5	ACSL1	ACSL1
	-	NM_001974.4	ADGRE1	-	ADGRE1
	-	None	-	ADIPOR1	ADIPOR1
	-	XM_011519063.1	AKNA	-	AKNA
	-	NM_000477.5	ALB	ALB	ALB
	-	-	-	-	ALMS1
	-	NM_001629.3	ALOX5AP	ALOX5AP	ALOX5AP
	-	-	-	AMBP	AMBP
	-	XM_011535600.1	ANKRD6	-	ANKRD6
	-	NM_015245.2	ANKS1A	ANKS1A	ANKS1A
	-	-	-	ANXA2	ANXA2
	-	None	-	-	AOAH
	-	-	-	APOA1	APOA1
	-	NM_000482.3	APOA4	APOA4	APOA4
	-	NM_000040.1	APOC3	APOC3	APOC3
	NM_214454	-	-	AQP1	AQP1
	-	NM_001660.3	ARF4	ARF4	ARF4
	-	NM_001244438.1	ARG1	ARG1	ARG1
	-	NM_001135608.1	ARHGAP26	-	ARHGAP26
	-	-	-	-	ARHGAP6
	-	NM_015313.2	ARHGEF12	-	ARHGEF12
	-	XM_011544865.1	ATG2A	ATG2A	ATG2A
	-	-	-	-	ATG4A
	-	NM_001160234.1	ATP1A1	ATP1A1	ATP1A1
	-	-	-	ATP5E	ATP5E
	-	NM_080653.3	ATP6V1E2	-	ATP6V1E1
	-	NM_178191.2	ATPIF1	ATPIF1	ATPIF1
	-	NM_006399.3	BATF	BATF	BATF
	-	NM_138456.3	BATF2	-	BATF2
	NM_214285	-	-	BCL2L1	BCL2L1
	-	NM_003670.2	BHLHE40	BHLHE40	BHLHE40
	NM_001098591	-	-	BLOC1S5	BLOC1S5
	-	NM_000713.2	BLVRB	-	BLVRB
	-	NM_004331.2	BNIP3L	-	BNIP3L
	-	NM_001243781.1	FAM213A	C14H10orf58	C14H10orf58
	-	NM_000067.2	CA2	-	CA2
	-	-	-	-	CALD1
	NM_001100188	-	-	CAPN2	CAPN2
	-	NM_173090.1	CAPN3	CAPN3	CAPN3
	-	-	-	CASP3	CASP3
	NM_214301	-	-	CAT	CAT
	-	NM_175931.2	CBFA2T3	-	CBFA2T3
	-	NM_005408.2	CCL13	CCL2	CCL2
	-	-	-	CCL5	CCL5
	-	-	-	-	CCNDBP1
	-	XM_011531555.1	CCNI	-	CCNI
	-	None	-	CCR1,XCR1	CCR1,XCR1
	-	None	-	CCR5	CCR5
	NM_001278779_1	-	-	CCT5	CCT5
	-	NM_001174104.1	CD14	CD14	CD14
	NM_213976_8	-	-	CD163	CD163
	-	-	-	CD163L1	CD163L1
	-	NM_001770.5	CD19	CD19	CD19
	NM_001025221	-	-	CD274	CD274
	-	NM_005894.2	CD5L	CD5L	CD5L
	-	-	-	CD79B	CD79B
	NM_001001907	-	-	CD8A	CD8A
	-	NM_012072.3	CD93	-	CD93
	-	-	-	CDC20	CDC20
	-	NM_033489.2	CDK11B	-	CDK11B
	-	NM_001008723.1	CFAP58	-	CFAP58
	-	-	-	-	CH242-197H16.1
	NM_001243575_1	-	-	CKB	CKB
	-	None	-	CLU	CLU
	-	None	-	-	CLUH
	-	XR_931313.1	CMAS	-	CMAS
	NM_001244350_2	-	-	CMBL	CMBL
	-	-	-	-	CMPK2
	-	XM_006722503.1	CNDP2	CNDP2	CNDP2
	-	XM_011524340.1	CNP	-	CNP
	-	-	-	-	COL27A1
	-	NM_033380.2	COL4A5	-	COL4A1
	-	NM_000755.3	CRAT	CRAT	CRAT
	-	NM_003851.2	CREG1	-	CREG1
	-	NM_024324.4	CRELD2	-	CRELD2
	-	NM_015989.4	CSAD	-	CSAD
	-	-	-	-	CSPP1
	-	None	-	CTSB	CTSB
	NM_001037721	-	-	CTSD	CTSD
	-	NM_001565.3	CXCL10	CXCL10	CXCL10
	-	NM_001914.3	CYB5A	CYB5A	CYB5A
	-	NM_001350.4	DAXX	-	DAXX
	NM_001243452	-	-	DDIT4	DDIT4
	-	NM_001291510.1	DDX60L	-	DDX60
	-	None	-	DHRS11	DHRS11
	-	XM_011536687.1	DHRS4L2	DHRS4	DHRS4
	-	NM_024119.2	DHX58	DHX58	DHX58
	-	NM_001978.3	DMTN	-	DMTN
	-	NM_001277115.1	DNAH11	-	DNAH11
	-	NM_004947.4	DOCK3	-	DOCK3
	-	-	-	-	DUSP15
	-	-	-	DYNLL1	DYNLL1
	-	-	-	-	ECE1
	-	-	-	-	ENC1
	-	-	-	-	EPB41
	-	NM_004447.5	EPS8	-	EPS8
	-	XM_006719705.2	ESPL1	-	ESPL1
	-	NM_001985.2	ETFB	ETFB	ETFB
	-	XM_011524518.1	EZH1	EZH2	EZH2
	NM_214242	-	-	F12	F12
	-	NM_000506.4	F2	F2	F2
	-	-	-	F5	F5
	-	-	-	-	FAM111A
	-	NM_032648.2	FAM167B	-	FAM167B
	-	-	-	-	FAM46A
	-	NM_012179.3	FBXO7	FBXO7	FBXO7
	-	NM_012347.4	FBXO9	FBXO9	FBXO9
	-	NM_015837.2	FCN2	FCN1	FCN1
	-	-	-	-	FCRL1
	-	XM_011525881.1	FECH	FECH	FECH
	-	XR_243205.1	FES	-	FES
	-	-	-	FHL1C	FHL1C
	-	NM_004117.3	FKBP5	FKBP4	FKBP4
	-	NM_005803.2	FLOT1	FLOT1	FLOT1
	-	NM_001199206.1	IZUMO1R	FOLR1	FOLR1
	-	-	-	FOXO3	FOXO3
	-	NM_177478.1	FTMT	FTH1	FTH1
	-	NM_024513.3	FYCO1	FYCO1	FYCO1
	-	NM_007285.6	GABARAPL2	-	GABARAPL2
	-	NM_015675.3	GADD45B	-	GADD45B
	-	NM_006705.3	GADD45G	GADD45G	GADD45G
	-	NM_000156.5	GAMT	-	GAMT
	-	-	-	-	GAS7
	-	XM_006716249.2	GATA4	-	GATA5
	-	-	-	-	GBP6
	-	-	-	-	GCNT4
	-	NM_182536.2	GKN2	GDDR	GDDR
	-	NM_000405.4	GM2A	-	GM2A
	-	-	-	GNAS	GNAS
	-	NM_182679.2	GPATCH4	GPATCH4	GPATCH4
	-	XM_011526754.1	GPI	GPI	GPI
	-	None	-	GPR56	GPR56
	-	-	-	GPR84	GPR84
	NM_001244437_1	-	-	GPX1,RHOA	GPX1,RHOA
	-	NM_019096.4	GTPBP2	-	GTPBP2
	-	-	-	GYS1	GYS1
	-	NM_006144.3	GZMA	GZMA	GZMA
	-	NM_002107.4	H3F3A	H3F3A	H3F3A
	-	NM_032782.4	HAVCR2	-	HAVCR2
	-	NM_000518.4	HBB	HBE1	HBE1
	-	NM_001003938.3	HBM	-	HBM
	-	-	-	-	HEMGN
	-	-	-	-	HEPH
	-	-	-	-	HIPK1
	-	-	-	HIST1H2BD	HIST1H2BD
	-	NM_021958.3	HLX	-	HLX
	-	XM_005271533.2	HMBS	HMBS	HMBS
	NM_001244114	-	-	HMGN2	HMGN2
	NM_001004027	-	-	HMOX1	HMOX1
	NM_001123127_6	-	-	HSP70	HSP70
	NM_213766	-	-	HSP70.2	HSP70.2
	-	-	-	HSP90AA1	HSP90AA1
	-	-	-	HSP90B1	HSP90B1
	-	NM_005347.4	HSPA5	-	HSPA5
	-	NM_199440.1	HSPD1	HSPD1	HSPD1
	-	-	-	HSPH1	HSPH1
	-	-	-	-	HVCN1
	-	-	-	IDO1	IDO1
	NM_001258436	-	-	IER5	IER5
	-	-	-	IFIH1	IFIH1
	-	NM_001010987.2	IFIT1B	IFIT1	IFIT1
	-	-	-	IGF2R	IGF2R
	-	NM_000878.3	IL2RB	-	IL2RB
	-	NM_001257407.1	IL4R	IL4R	IL4R
	-	-	-	-	INO80C
	NM_001128469	-	-	ISG15	ISG15
	-	-	-	ITGA2	ITGA2
	-	NM_000419.3	ITGA2B	ITGA2B	ITGA2B
	-	NM_000212.2	ITGB3	ITGB3	ITGB3
	-	NM_002215.3	ITIH1	ITIH1	ITIH1
	-	NM_002217.3	ITIH3	ITIH3	ITIH3
	NM_001001537_1	-	-	ITIH4	ITIH4
	-	XM_011513401.1	JAKMIP1	-	JAKMIP1
	-	-	-	-	JCHAIN
	-	-	-	-	KANSL1L
	-	NM_001100915.1	KCTD19	-	KCTD19
	-	-	-	-	KDR
	-	NM_014686.3	KIAA0355	-	KIAA0355
	-	NM_002269.2	KPNA5	KPNA1	KPNA1
	-	NM_199187.1	KRT18	-	KRT18
	-	NM_019010.2	KRT20	-	KRT20
	-	NM_002273.3	KRT8	KRT8	KRT8
	-	NM_002286.5	LAG3	LAG3	LAG3
	NM_001011507	-	-	LAMP-1	LAMP-1
	-	NM_015907.2	LAP3	-	LAP3
	-	-	-	LCK	LCK
	NM_001206354	-	-	LDLR	LDLR
	-	NM_012318.2	LETM1	LETM1	LETM1
	-	XM_005256770.1	LGALS9C	LGALS9	LGALS9
	-	NM_139284.2	LGI4	-	LGI4
	-	-	-	LOC100158011	LOC100158011
	NM_001252388	-	-	LOC100524242	LOC100524242
	NM_213828	-	-	LOC396781	LOC396781
	-	-	-	LOC414417	LOC414417
	-	None	-	LOC595122	LOC595122
	-	NM_199161.3	SAA1	LOC733603	LOC733603
	-	-	-	LRPAP1	LRPAP1
	-	NM_001063.3	TF	LTF	LTF
	-	NM_006107.3	LUC7L3	-	LUC7L3
	-	-	-	MAP2K2	MAP2K2
	-	NR_073375.1	MCM2	-	MCM2
	-	NM_002388.4	MCM3	-	MCM3
	-	XR_926947.1	MICALL2	-	MICALL2
	-	-	-	MIR122	MIR122
	-	NM_005664.3	MKRN3	-	MKRN1
	-	NM_002424.2	MMP8	-	MMP8
	-	NM_000502.4	EPX	-	MPO
	-	-	-	-	MRVI1
	-	NM_021950.3	MS4A1	MS4A1	MS4A1
	-	-	-	MT-III	MT-III
	-	NM_002463.1	MX2	MX1,MX2	MX1,MX2
	-	-	-	MYBL2	MYBL2
	-	NM_181526.2	MYL9	MYL9	MYL9
	-	NM_052876.3	NACC1	-	NACC1
	-	None	-	NCOA4	NCOA4
	-	NM_020529.2	NFKBIA	NFKBIA	NFKBIA
	-	-	-	NKG7	NKG7
	-	NM_006433.4	GNLY	NKL	NKL
	-	NM_000625.4	NOS2	NOS2	NOS2
	-	NM_007121.5	NR1H2	-	NR1H2
	NM_214042	-	-	NTAN1	NTAN1
	-	None	-	NUCB1	NUCB1
	-	NM_006600.3	NUDC	NUDC	NUDC
	-	None	-	-	NUDT4
	-	NM_004152.3	OAZ1	OAZ1	OAZ1
	-	XM_005252337.3	OPTN	OPTN	OPTN
	-	NM_012387.2	PADI4	-	PADI4
	-	-	-	-	PARP3
	-	XM_005257549.1	PCTP	-	PCTP
	-	-	-	-	PDE8B
	-	NM_004911.4	PDIA4	PDIA4	PDIA4
	-	NM_005742.3	PDIA6	PDIA6	PDIA6
	-	XM_005254675.3	PEAK1	PEAK1	PEAK1
	-	NM_000442.4	PECAM1	PECAM1	PECAM1
	-	XM_011538488.1	PFKM	-	PFKL
	-	NM_173582.4	PGM2L1	-	PGM2L1
	-	NM_016274.5	PLEKHO1	-	PLEKHO1
	NM_001031778	-	-	PLIN3	PLIN3
	-	NM_006622.3	PLK2	-	PLK2
	-	NM_005393.2	PLXNB3	-	PLXNB3
	-	NM_000943.4	PPIC	-	PPIC
	-	NM_014330.3	PPP1R15A	-	PPP1R15A
	-	NM_178003.2	PPP2R4	-	PPP2R4
	-	NM_005809.5	PRDX2	PRDX2	PRDX2
	-	NM_005041.4	PRF1	-	PRF1
	-	NM_014502.4	PRPF19	PRPF19	PRPF19
	-	NM_004160.4	PYY	PYY	PYY
	-	NM_138774.3	R3HDM4	-	R3HDM4
	-	XM_011515652.1	RAPGEF5	-	RAPGEF5
	-	NM_145313.3	RASGEF1A	-	RASGEF1A
	-	NM_006744.3	RBP4	RBP4	RBP4
	-	-	-	-	RECQL4
	-	-	-	-	REEP1
	NM_001244227	-	-	RGC32	RGC32
	-	NM_002922.3	RGS1	-	RGS1
	-	NM_130782.2	RGS18	RGS18	RGS18
	NM_214378	-	-	RH	RH
	-	NM_021205.5	RHOU	-	RHOU
	-	NM_020639.2	RIPK4	-	RIPK4
	-	NM_022780.3	RMND5A	-	RMND5A
	-	NM_014868.4	RNF10	-	RNF10
	-	NR_046480.1	ROGDI	-	ROGDI
	-	NM_001024662.1	RPL6	RPL6	RPL6
	NM_213941_1	-	-	RPN2	RPN2
	-	-	-	RPS10	RPS10
	-	NM_004586.2	RPS6KA3	RPS6KA1	RPS6KA1
	-	NM_004587.2	RRBP1	-	RRBP1
	-	-	-	RSAD2	RSAD2
	-	-	-	-	RTF1
	-	-	-	-	RUNX3
	-	-	-	S100A8	S100A8
	-	-	-	S100A9	S100A9
	-	NM_005146.4	SART1	-	SART1
	-	NM_021818.3	SAV1	-	SAV1
	-	NM_005506.3	SCARB2	SCARB2	SCARB2
	-	NM_021626.2	SCPEP1	-	SCPEP1
	-	NM_016547.2	SDF4	-	SDF4
	-	XM_005245438.1	SELP	SELP	SELP
	-	-	-	-	SEMA4D
	-	NM_001127702.1	SERPINA1	SERPINA1	SERPINA1
	-	NM_001085.4	SERPINA3	-	SERPINA3
	-	NM_001085.4	SERPINA3	SERPINA3-2	SERPINA3-2
	-	NM_030666.3	SERPINB1	-	SERPINB1
	NM_001111256	-	-	SERPINB9	SERPINB9
	NM_213910	-	-	SERPINE1	SERPINE1
	-	NM_000062.2	SERPING1	SERPING1	SERPING1
	NM_001244132	-	-	SERPINH1	SERPINH1
	-	-	-	-	SESN3
	-	NM_003011.3	SET	SET	SET
	-	NM_138484.4	SGOL1	-	SGOL1
	-	NM_018986.3	SH3TC1	-	SH3TC1
	-	-	-	SIGLEC-1	SIGLEC-1
	-	NM_006929.4	SKIV2L	SKIV2L	SKIV2L
	NM_213821_1	-	-	SLC11A1	SLC11A1
	-	-	-	-	SLC22A23
	-	NM_152685.3	SLC23A1	-	SLC23A1
	-	-	-	-	SLC25A14
	-	-	-	-	SLC25A21
	-	-	-	-	SLC25A37
	NM_001244966	-	-	SLC25A39	SLC25A39
	-	-	-	-	SLC2A3
	-	NM_006979.2	SLC39A7	SLC39A7	SLC39A7
	-	-	-	-	SLC4A1
	-	NM_001045.5	SLC6A4	-	SLC6A4
	-	NM_003064.3	SLPI	-	SLPI
	-	NM_005359.5	SMAD4	SMAD4	SMAD4
	-	-	-	-	SMC1A
	-	-	-	SMOX	SMOX
	-	XM_011540105.1	SNCG	SNCG	SNCG
	-	-	-	-	SOX6
	-	None	-	SPINK4	SPINK4
	-	XM_011523384.1	SPIRE2	-	SPIRE2
	-	NM_032840.2	SPRYD3	SPRYD3	SPRYD3
	-	XM_005268023.3	SPTB	-	SPTB
	-	-	-	SQRDL	SQRDL
	-	XM_005274200.2	STX3	-	STX3
	-	NM_032298.2	SYT3	-	SYT3
	-	NM_006342.2	TACC3	-	TACC3
	-	NM_006024.6	TAX1BP1	-	TAX1BP1
	-	NM_013351.1	TBX21	-	TBX21
	-	-	-	-	TCN1
	NM_214373	-	-	TCTP	TCTP
	-	-	-	TFRC	TFRC
	-	-	-	-	TGFBI
	-	-	-	-	TGM1
	-	-	-	-	TGM3
	-	-	-	-	TIMP3
	-	-	-	TLR2	TLR2
	-	NM_006815.3	TMED2	-	TMED2
	-	-	-	-	TMEM236
	NM_001038646	-	-	TMEM57	TMEM57
	-	NM_173804.4	TMEM86B	TMEM86B	TMEM86B
	-	NM_003275.3	TMOD1	-	TMOD1
	-	-	-	-	TMSB15A
	-	-	-	TNF	TNF
	-	-	-	TNIP1	TNIP1
	-	NM_001067.3	TOP2A	TOPOII	TOPOII
	NM_001097483	-	-	TPM1	TPM1
	-	None	-	TPM4	TPM4
	-	None	-	-	TRAF2
	-	-	-	-	TRIM25
	-	None	-	-	TRPM6
	-	NM_030773.3	TUBB1	TUBB1	TUBB1
	-	XM_005260054.2	UBA52	UBA52	UBA52
	-	None	-	UBB	UBB
	-	-	-	UCP2	UCP2
	-	NR_046386.1	UHRF2	-	UHRF1
	-	NM_030930.3	UNC93B1	-	UNC93B1
	-	NM_000374.4	UROD	UROD	UROD
	-	-	-	UROS	UROS
	-	NM_015306.2	USP24	-	USP24
	-	NM_025076.4	UXS1	UXS1	UXS1
	-	NM_006373.3	VAT1	-	VAT1
	NM_214133	-	-	VNN1	VNN1
	-	-	-	VSIG4	VSIG4
	-	-	-	VWF	VWF
	-	None	-	-	XAF1
	-	NM_018053.3	XKR8	-	XKR8
	-	XR_941107.1	RANBP17	-	XPO7
	-	NM_018566.3	YOD1	-	YOD1
	-	-	-	-	ZAP70
	-	None	-	ZBP1	ZBP1

## Sheet: Combined
	Pig GB	Human GB	Human Gene Name	Genome Annotation	Designated Gene Name
	-	NM_004920.2	AATK	-	AATK
	-	NM_005502.3	ABCA1	-	ABCA1
	-	NM_005502.3	ABCA1	-	ABCA1
	-	NM_005688.2	ABCC5	-	ABCC11
	-	NM_005050.3	ABCD4	-	ABCD4
	-	NM_005692.4	ABCF2	-	ABCF2
	-	NM_198147.2	ABHD15	-	ABHD15
	-	NM_198147.2	ABHD15	-	ABHD15
	NM_001253818_1	-	-	ABR	ABR
	-	NM_145804.2	ABTB2	-	ABTB2
	-	-	-	-	ACER2
	-	NM_203380.1	ACSL5	ACSL1	ACSL1
	-	NM_203380.1	ACSL5	ACSL1	ACSL1
	NM_001243061	-	-	ACTN1	ACTN1
	-	-	-	-	ADAM8
	-	NM_018404.2	ADAP2	ADAP2	ADAP2
	-	None	-	-	ADAR
	-	-	-	-	ADD2
	-	NM_001974.4	ADGRE1	-	ADGRE1
	-	-	-	-	ADGRG3
	-	None	-	ADIPOR1	ADIPOR1
	-	-	-	AGER,GPSM3,PBX2	AGER,GPSM3,PBX2
	-	-	-	-	AGTRAP
	-	NM_001161766.1	AHCY	AHCY	AHCY
	-	XM_011519063.1	AKNA	-	AKNA
	-	-	-	ALAS1	ALAS1
	-	NM_000477.5	ALB	ALB	ALB
	-	-	-	-	ALMS1
	-	NM_001629.3	ALOX5AP	ALOX5AP	ALOX5AP
	-	-	-	AMBP	AMBP
	-	NM_139314.2	ANGPTL4	ANGPTL4	ANGPTL4
	-	-	-	-	ANK1
	-	NM_001865.3	COX7A2	-	ANKDD1B
	-	XM_011535600.1	ANKRD6	-	ANKRD6
	-	NM_015245.2	ANKS1A	ANKS1A	ANKS1A
	-	-	-	ANXA2	ANXA2
	-	None	-	-	AOAH
	-	-	-	-	AP2A1
	-	NM_130787.2	AP2A1	-	AP2A2
	-	-	-	AP2S1	AP2S1
	-	-	-	APOA1	APOA1
	-	NM_000482.3	APOA4	APOA4	APOA4
	-	NM_000040.1	APOC3	APOC3	APOC3
	NM_214454	-	-	AQP1	AQP1
	-	-	-	-	ARAP1
	-	XM_011537677.1	ARAP3	-	ARAP3
	-	NM_001660.3	ARF4	ARF4	ARF4
	-	NM_001244438.1	ARG1	ARG1	ARG1
	-	NM_001135608.1	ARHGAP26	-	ARHGAP26
	-	None	-	-	ARHGAP27
	-	-	-	-	ARHGAP6
	-	-	-	-	ARHGAP6
	-	XR_109536.5	LOC100505585	-	ARHGEF1
	-	-	-	-	ARHGEF10L
	-	NM_015313.2	ARHGEF12	-	ARHGEF12
	-	NM_014448.3	ARHGEF16	-	ARHGEF16
	-	XM_011510501.1	ARID5A	-	ARID5A
	NM_213933	-	-	AS-A	AS-A
	-	NM_018136.4	ASPM	-	ASPM
	-	XR_928326.1	ATAD2	-	ATAD2
	-	NM_001674.3	ATF3	-	ATF3
	-	-	-	ATF6B	ATF6B
	-	XM_011544865.1	ATG2A	ATG2A	ATG2A
	-	XM_011544865.1	ATG2A	ATG2A	ATG2A
	-	-	-	-	ATG4A
	-	NM_001160234.1	ATP1A1	ATP1A1	ATP1A1
	-	NM_001291510.1	DDX60L	ATP1B1	ATP1B1
	-	NM_014861.3	ATP2C2	-	ATP2C1
	-	-	-	ATP5E	ATP5E
	-	NM_080653.3	ATP6V1E2	-	ATP6V1E1
	-	NM_178191.2	ATPIF1	ATPIF1	ATPIF1
	-	NR_126511.1	AUP1	-	AUP1
	-	NM_006399.3	BATF	BATF	BATF
	-	NM_138456.3	BATF2	-	BATF2
	-	NM_138456.3	BATF2	-	BATF2
	NM_214285	-	-	BCL2L1	BCL2L1
	-	NM_138723.1	BCL2L14	-	BCL2L14
	-	NM_003670.2	BHLHE40	BHLHE40	BHLHE40
	NM_001098591	-	-	BLOC1S5	BLOC1S5
	-	NM_000713.2	BLVRB	-	BLVRB
	-	NM_004331.2	BNIP3L	-	BNIP3L
	-	NM_001243781.1	FAM213A	C14H10orf58	C14H10orf58
	-	NM_175900.3	C16orf54	-	C16orf54
	-	NM_001282459.1	C2	C2	C2
	-	NM_198155.3	C21orf33	-	C21orf33
	-	-	-	C3	C3
	-	NM_000067.2	CA2	-	CA2
	-	-	-	-	CALD1
	-	-	-	-	CALD1
	-	NM_203459.2	CAMSAP2	-	CAMSAP2
	-	-	-	-	CAPN15
	NM_001100188	-	-	CAPN2	CAPN2
	-	NM_173090.1	CAPN3	CAPN3	CAPN3
	-	NM_173090.1	CAPN3	CAPN3	CAPN3
	-	NM_022900.4	CASD1	-	CASD1
	-	-	-	CASP3	CASP3
	-	NM_033306.2	CASP4	-	CASP4
	-	None	-	CASS4	CASS4
	NM_214301	-	-	CAT	CAT
	-	NM_175931.2	CBFA2T3	-	CBFA2T3
	-	-	-	-	CCDC114
	-	NM_005408.2	CCL13	CCL2	CCL2
	-	NM_001565.3	CXCL10	CCL5	CCL5
	-	-	-	CCL5	CCL5
	-	NM_001901.2	CTGF	CCN2	CCN2
	-	XM_006715594.1	CCNC	CCNC	CCNC
	-	-	-	-	CCNDBP1
	-	XM_011531555.1	CCNI	-	CCNI
	-	None	-	CCR1,XCR1	CCR1,XCR1
	-	None	-	CCR1,XCR1	CCR1,XCR1
	-	None	-	CCR5	CCR5
	-	NM_003965.4	CCRL2	CCRL2	CCRL2
	NM_001278779_1	-	-	CCT5	CCT5
	-	NM_001256109.2	CD101	-	CD101
	-	NM_001174104.1	CD14	CD14	CD14
	NM_213976_8	-	-	CD163	CD163
	-	-	-	CD163L1	CD163L1
	-	NM_001770.5	CD19	CD19	CD19
	-	-	-	-	CD22
	NM_001025221	-	-	CD274	CD274
	NM_001025221	-	-	CD274	CD274
	-	-	-	CD300C	CD300C
	-	-	-	-	CD300LB
	-	NM_005894.2	CD5L	CD5L	CD5L
	-	-	-	CD79B	CD79B
	NM_001078679	-	-	CD81	CD81
	-	XM_006718223.1	CD82	CD82	CD82
	NM_001001907	-	-	CD8A	CD8A
	-	NM_012072.3	CD93	-	CD93
	-	NM_001785.2	CDA	CDA	CDA
	-	-	-	CDC20	CDC20
	-	NM_001007540.3	CDHR4	-	CDHR4
	-	NM_033489.2	CDK11B	-	CDK11B
	-	NM_033489.2	CDK11B	-	CDK11B
	NM_001101816	-	-	CDK5R1	CDK5R1
	-	NM_017774.3	CDKAL1	-	CDKAL1
	NM_214016_1	-	-	CECR1	CECR1
	-	-	-	-	CENPW
	-	NM_014679.4	CEP57	-	CEP57
	-	NM_001008723.1	CFAP58	-	CFAP58
	-	-	-	-	CH242-197H16.1
	-	-	-	-	CH242-197H16.1
	-	NM_005852.3	CHD3	-	CHD3
	NM_001001540	-	-	CHI3L1,MYBPH	CHI3L1,MYBPH
	-	-	-	-	CIITA
	NM_001243575_1	-	-	CKB	CKB
	NM_001001542	-	-	CKM	CKM
	-	NM_001287.5	CLCN7	-	CLCN7
	-	None	-	CLU	CLU
	-	None	-	-	CLUH
	-	XR_931313.1	CMAS	-	CMAS
	NM_001244350_2	-	-	CMBL	CMBL
	NM_001244350_2	-	-	CMBL	CMBL
	-	NM_001142345.1	CMKLR1	CMKLR1	CMKLR1
	-	-	-	-	CMPK2
	-	XM_006722503.1	CNDP2	CNDP2	CNDP2
	-	XM_006722503.1	CNDP2	CNDP2	CNDP2
	NM_001243525_1	-	-	CNIH	CNIH
	-	XM_011524340.1	CNP	-	CNP
	-	NM_152755.1	CNPY4	CNPY3	CNPY3
	-	NM_025233.6	COASY	COASY	COASY
	-	-	-	-	COL27A1
	-	NM_033380.2	COL4A5	-	COL4A1
	-	-	-	COL5A2	COL5A2
	-	NM_000094.3	COL7A1	-	COL7A1
	NM_001129949	-	-	COX7A2	COX7A2
	-	None	-	-	CPSF1
	-	NM_000755.3	CRAT	CRAT	CRAT
	-	NM_032607.2	CREB3L3	-	CREB3L3
	-	NM_003851.2	CREG1	-	CREG1
	-	NM_024324.4	CRELD2	-	CRELD2
	-	-	-	-	CRTC2
	-	-	-	-	CRYBA4
	-	NM_015989.4	CSAD	-	CSAD
	NM_001244523	-	-	CSF1	CSF1
	-	NM_000395.2	CSF2RB	-	CSF2RB
	-	None	-	CSK	CSK
	-	-	-	-	CSPP1
	-	-	-	CST3	CST3
	-	None	-	CTSB	CTSB
	-	None	-	CTSB	CTSB
	NM_001037721	-	-	CTSD	CTSD
	-	NM_001336.3	CTSZ	CTSZ	CTSZ
	-	NM_001271875.1	CUEDC1	CUEDC1	CUEDC1
	-	-	-	-	CUL4B
	-	NM_001337.3	CX3CR1	-	CX3CR1
	-	XM_011531581.1	WDR17	CXCL10	CXCL10
	-	NM_001565.3	CXCL10	CXCL10	CXCL10
	-	-	-	-	CXCL17
	-	NM_014593.3	CXXC1	-	CXXC1
	-	NM_001914.3	CYB5A	CYB5A	CYB5A
	-	NM_001199208.1	CYP4F3	-	CYP4F3
	-	-	-	-	DAGLA
	NM_001243563	-	-	DAPK2	DAPK2
	-	NM_001350.4	DAXX	-	DAXX
	-	NM_001350.4	DAXX	-	DAXX
	-	NM_152640.3	DCP1B	-	DCP1B
	NM_001243452	-	-	DDIT4	DDIT4
	NM_001243452	-	-	DDIT4	DDIT4
	-	NM_001355.3	DDT	DDT	DDT
	-	NM_024072.3	DDX54	-	DDX54
	-	-	-	DDX58	DDX58
	-	XM_005247028.1	KIF1A	-	DDX60
	-	NM_001291510.1	DDX60L	-	DDX60
	-	NM_005848.3	DENND4A	-	DENND4A
	-	-	-	-	DENND4C
	-	-	-	-	DENND5B
	-	NM_014762.3	DHCR24	DHCR24	DHCR24
	-	None	-	DHRS11	DHRS11
	-	None	-	-	DHRS3
	-	XM_011536687.1	DHRS4L2	DHRS4	DHRS4
	-	NM_014681.5	DHX34	-	DHX34
	-	NM_024119.2	DHX58	DHX58	DHX58
	-	NM_024119.2	DHX58	DHX58	DHX58
	-	NM_005219.4	DIAPH1	DIAPH1	DIAPH1
	NM_001244313	-	-	DIMT1	DIMT1
	-	None	-	-	DLG4
	-	NM_014750.4	DLGAP5	-	DLGAP5
	-	NM_001978.3	DMTN	-	DMTN
	-	NM_001277115.1	DNAH11	-	DNAH11
	-	XR_938773.1	DNAJB14	-	DNAJB14
	-	NM_199184.1	DNPH1	-	DNPH1
	-	-	-	-	DOCK2
	-	NM_004947.4	DOCK3	-	DOCK3
	-	NM_032482.2	DOT1L	-	DOT1L
	-	NM_002862.3	PYGB	-	DPCD
	-	NM_207325.2	DPY19L3	-	DPY19L3
	-	NM_001276713.1	ANKDD1B	DRK1	DRK1
	-	-	-	-	DUSP15
	-	-	-	-	DUSP15
	-	-	-	-	DUSP2
	-	-	-	DYNLL1	DYNLL1
	-	NM_014648.3	DZIP3	-	DZIP3
	-	-	-	-	ECE1
	-	NM_001955.4	EDN1	EDN1	EDN1
	-	NM_080732.3	EGLN2	-	EGLN2
	-	-	-	ELAC2	ELAC2
	-	-	-	-	ELANE
	-	XM_005261328.2	EMID1	-	EMID1
	-	-	-	-	EMILIN2
	-	-	-	-	EMR2
	-	-	-	-	ENC1
	-	NM_001762.3	CCT6A	-	ENOX2
	-	-	-	-	ENPP4
	-	NM_001430.4	EPAS1	EPAS1	EPAS1
	-	-	-	-	EPB41
	-	NM_004444.4	EPHB4	-	EPHB4
	-	NM_004447.5	EPS8	-	EPS8
	-	-	-	-	ERCC4
	-	XM_006719705.2	ESPL1	-	ESPL1
	-	NM_001985.2	ETFB	ETFB	ETFB
	-	-	-	-	ETV6
	-	-	-	-	ETV7
	-	XM_011524518.1	EZH1	EZH2	EZH2
	NM_214242	-	-	F12	F12
	-	NM_000506.4	F2	F2	F2
	-	-	-	F5	F5
	-	None	-	FABP6	FABP6
	-	-	-	-	FAM111A
	-	NM_032648.2	FAM167B	-	FAM167B
	-	-	-	-	FAM46A
	-	NM_000639.2	FASLG	FASLG	FASLG
	-	NM_004104.4	FASN	FASN	FASN
	-	-	-	-	FBXO31
	NM_001244632	-	-	FBXO6	FBXO6
	-	NM_012179.3	FBXO7	FBXO7	FBXO7
	-	NM_012347.4	FBXO9	FBXO9	FBXO9
	NM_214391	-	-	FCGR3B	FCGR3B
	-	NM_014824.2	FCHSD2	-	FCHSD2
	-	NM_015837.2	FCN2	FCN1	FCN1
	-	NM_015837.2	FCN2	FCN1	FCN1
	-	-	-	-	FCRL1
	-	-	-	-	FDX1L
	-	XM_011525881.1	FECH	FECH	FECH
	-	XR_243205.1	FES	-	FES
	-	XR_243205.1	FES	-	FES
	-	NM_005306.2	FFAR2	FFAR2	FFAR2
	-	NM_001287.5	CLCN7	-	FGFR3
	-	-	-	FHL1C	FHL1C
	-	-	-	FIBP	FIBP
	-	NM_004117.3	FKBP5	FKBP4	FKBP4
	-	None	-	-	FKBP8
	-	-	-	-	FLJ12949
	-	NM_005803.2	FLOT1	FLOT1	FLOT1
	-	NM_005803.2	FLOT1	FLOT1	FLOT1
	-	NM_001199206.1	IZUMO1R	FOLR1	FOLR1
	-	NM_001199206.1	IZUMO1R	FOLR1	FOLR1
	-	-	-	FOXO3	FOXO3
	-	NM_177478.1	FTMT	FTH1	FTH1
	-	NM_002569.3	FURIN	-	FURIN
	-	NM_024513.3	FYCO1	FYCO1	FYCO1
	-	None	-	GABARAPL1	GABARAPL1
	-	NM_007285.6	GABARAPL2	-	GABARAPL2
	-	NM_015675.3	GADD45B	-	GADD45B
	-	NM_015675.3	GADD45B	-	GADD45B
	-	NM_006705.3	GADD45G	GADD45G	GADD45G
	-	NM_000156.5	GAMT	-	GAMT
	-	NM_000156.5	GAMT	-	GAMT
	NM_001206359	-	-	GAPDH	GAPDH
	-	-	-	-	GAS7
	-	-	-	-	GAS7
	-	XM_006716249.2	GATA4	-	GATA5
	-	-	-	GBP1	GBP1
	-	-	-	GBP2	GBP2
	-	-	-	-	GBP6
	-	-	-	-	GCNT4
	-	NM_182536.2	GKN2	GDDR	GDDR
	-	NM_001493.2	GDI1	-	GDI1
	-	NM_003878.2	GGH	-	GGH
	-	NM_006904.6	PRKDC	-	GGT1
	-	NM_013267.3	GLS2	-	GLS
	-	NM_015101.3	COLGALT2	-	GLT25D1
	-	-	-	-	GLTSCR1
	-	NM_015710.4	GLTSCR2	-	GLTSCR2
	-	NM_000405.4	GM2A	-	GM2A
	-	XM_011533033.1	GMCL1	-	GMCL1
	NM_001244461	-	-	GMFB	GMFB
	-	-	-	GNAS	GNAS
	-	NM_006433.4	GNLY	-	GNLY
	-	NM_182679.2	GPATCH4	GPATCH4	GPATCH4
	-	XM_011526754.1	GPI	GPI	GPI
	-	None	-	GPR56	GPR56
	-	None	-	GPR56	GPR56
	-	-	-	GPR84	GPR84
	-	-	-	GPR84	GPR84
	NM_001244437_1	-	-	GPX1,RHOA	GPX1,RHOA
	-	NM_203506.2	GRB2	GRB2	GRB2
	-	None	-	-	GRIPAP1
	-	NM_015917.2	GSTK1	-	GSTK1
	-	NM_133267.2	GSX2	-	GSX2
	-	NM_002096.2	GTF2F1	-	GTF2F1
	-	NM_019096.4	GTPBP2	-	GTPBP2
	-	-	-	GYS1	GYS1
	-	NM_006144.3	GZMA	GZMA	GZMA
	-	NM_006144.3	GZMA	GZMA	GZMA
	-	-	-	-	H2AFX
	-	NM_002107.4	H3F3A	H3F3A	H3F3A
	-	NM_032782.4	HAVCR2	-	HAVCR2
	-	NM_000518.4	HBB	HBE1	HBE1
	-	NM_001003938.3	HBM	-	HBM
	-	-	-	-	HBZ
	-	-	-	-	HECTD3
	-	-	-	-	HEMGN
	-	-	-	-	HEPH
	NM_001243400	-	-	HIATL1	HIATL1
	-	-	-	-	HIPK1
	-	-	-	HIST1H2BD	HIST1H2BD
	-	NM_002115.2	HK3	-	HK3
	-	NM_021958.3	HLX	-	HLX
	-	NM_021958.3	HLX	-	HLX
	-	XM_005271533.2	HMBS	HMBS	HMBS
	NM_001244114	-	-	HMGN2	HMGN2
	NM_001004027	-	-	HMOX1	HMOX1
	-	-	-	-	HNRNPA2B1
	-	None	-	HSH2D	HSH2D
	NM_001123127_6	-	-	HSP70	HSP70
	NM_213766	-	-	HSP70.2	HSP70.2
	-	-	-	HSP90AA1	HSP90AA1
	-	-	-	HSP90B1	HSP90B1
	-	NM_005347.4	HSPA5	-	HSPA5
	-	NM_012267.4	HSPBP1	-	HSPBP1
	-	NM_199440.1	HSPD1	HSPD1	HSPD1
	-	-	-	HSPH1	HSPH1
	-	-	-	-	HVCN1
	-	NM_133452.2	RAVER1	ICAM3	ICAM3
	-	NM_004508.2	IDI1	-	IDI1
	-	-	-	IDO1	IDO1
	NM_001258436	-	-	IER5	IER5
	-	NM_006332.4	IFI30	IFI30	IFI30
	-	-	-	IFIH1	IFIH1
	-	NM_001010987.2	IFIT1B	IFIT1	IFIT1
	-	NM_001547.4	IFIT2	-	IFIT2
	NM_001204395	-	-	IFIT3	IFIT3
	NM_213772_7	-	-	IFNAR1	IFNAR1
	NM_001204775_3	-	-	IFNAR2	IFNAR2
	-	-	-	-	IFRD2
	-	-	-	IGF2R	IGF2R
	-	XM_005273492.2	IKBKB	IKBKB	IKBKB
	-	XM_011541385.1	IL12RB2	IL12RB2	IL12RB2
	-	-	-	IL1A	IL1A
	-	NM_000878.3	IL2RB	-	IL2RB
	-	NM_001257407.1	IL4R	IL4R	IL4R
	-	NM_001257407.1	IL4R	IL4R	IL4R
	-	-	-	-	IMPDH1
	-	None	-	INMT	INMT
	-	-	-	-	INO80C
	-	-	-	-	INO80D
	NM_001245012	-	-	INPP1	INPP1
	NM_001190279	-	-	INPPL1	INPPL1
	-	NM_014652.3	IPO13	-	IPO13
	-	NM_006633.3	IQGAP2	-	IQGAP2
	-	None	-	-	IQSEC1
	-	-	-	-	IQSEC2
	-	NM_001569.3	IRAK1	-	IRAK1
	-	NM_002198.2	IRF1	IRF1	IRF1
	-	-	-	IRF3	IRF3
	-	XM_005252909.2	IRF7	IRF7	IRF7
	NM_214151	-	-	IRK1	IRK1
	NM_001128469	-	-	ISG15	ISG15
	NM_001128469	-	-	ISG15	ISG15
	-	-	-	ITGA2	ITGA2
	-	NM_000419.3	ITGA2B	ITGA2B	ITGA2B
	-	NM_002208.4	ITGAE	-	ITGAE
	-	XM_011545850.1	ITGAM	-	ITGAM
	-	-	-	-	ITGAX
	-	NM_000212.2	ITGB3	ITGB3	ITGB3
	-	XM_005257312.2	ITGB4	-	ITGB4
	-	NM_002215.3	ITIH1	ITIH1	ITIH1
	-	NM_002217.3	ITIH3	ITIH3	ITIH3
	NM_001001537_1	-	-	ITIH4	ITIH4
	NM_214114_5	-	-	JAK1	JAK1
	-	XM_011513401.1	JAKMIP1	-	JAKMIP1
	-	XM_011513401.1	JAKMIP1	-	JAKMIP1
	-	-	-	-	JCHAIN
	-	XM_011524754.1	JUP	JUP	JUP
	-	-	-	-	KANSL1L
	-	NM_182958.2	KAT8	KAT8	KAT8
	-	NM_152903.4	KBTBD6	-	KBTBD7
	-	NM_004732.3	KCNAB3	-	KCNAB3
	-	NM_001100915.1	KCTD19	-	KCTD19
	-	NM_006133.2	DAGLA	-	KDM2B
	-	NM_024773.2	KDM8	-	KDM8
	-	-	-	-	KDR
	-	XM_005267474.3	KHNYN	-	KHNYN
	-	NM_014686.3	KIAA0355	-	KIAA0355
	-	-	-	-	KIF1A
	-	NM_031918.3	KLF16	KLF16	KLF16
	-	-	-	-	KLRG1
	-	NM_007360.3	KLRK1	KLRK1	KLRK1
	-	NM_002269.2	KPNA5	KPNA1	KPNA1
	-	NM_002269.2	KPNA5	-	KPNA5
	-	NM_006121.3	KRT1	-	KRT1
	-	NM_199187.1	KRT18	-	KRT18
	-	NM_199187.1	KRT18	-	KRT18
	-	NM_019010.2	KRT20	-	KRT20
	-	NM_002273.3	KRT8	KRT8	KRT8
	-	NM_002286.5	LAG3	LAG3	LAG3
	NM_001011507	-	-	LAMP-1	LAMP-1
	NM_001011507	-	-	LAMP-1	LAMP-1
	-	NM_015907.2	LAP3	-	LAP3
	-	NM_015907.2	LAP3	-	LAP3
	-	-	-	LCK	LCK
	NM_001206354	-	-	LDLR	LDLR
	NM_001206354	-	-	LDLR	LDLR
	-	-	-	-	LENG8
	-	NM_012318.2	LETM1	LETM1	LETM1
	-	NM_012318.2	LETM1	LETM1	LETM1
	-	XM_005256770.1	LGALS9C	LGALS9	LGALS9
	-	XM_005256770.1	LGALS9C	LGALS9	LGALS9
	-	NM_139284.2	LGI4	-	LGI4
	-	NM_005574.3	LMO2	-	LMO2
	-	-	-	LOC100158011	LOC100158011
	NM_001243872	-	-	LOC100511639	LOC100511639
	NM_001244772	-	-	LOC100513142	LOC100513142
	-	-	-	LOC100513647	LOC100513647
	NM_001252388	-	-	LOC100524242	LOC100524242
	NM_213828	-	-	LOC396781	LOC396781
	NM_001113286_5	-	-	LOC396897	LOC396897
	-	-	-	LOC414417	LOC414417
	-	None	-	LOC595122	LOC595122
	-	None	-	LOC595122	LOC595122
	-	NM_199161.3	SAA1	LOC733603	LOC733603
	-	NM_006312.5	NCOR2	LOC733643	LOC733643
	-	NR_076392.1	LONP1	LONP1	LONP1
	-	NR_110311.1	LONRF3	-	LONRF3
	-	-	-	-	LRG1
	-	-	-	LRPAP1	LRPAP1
	-	-	-	LRPAP1	LRPAP1
	NM_001244697	-	-	LSAMP	LSAMP
	-	NM_001013706.2	PLIN5	LSDP5	LSDP5
	-	-	-	-	LTBP1
	-	NM_001063.3	TF	LTF	LTF
	-	NM_001063.3	TF	LTF	LTF
	-	NM_006107.3	LUC7L3	-	LUC7L3
	NM_001104956	-	-	LY96	LY96
	-	-	-	MAP1S	MAP1S
	-	-	-	MAP2K2	MAP2K2
	-	-	-	MAP2K2	MAP2K2
	-	NM_014994.2	MAPKBP1	-	MAPKBP1
	-	-	-	-	MARCKS
	-	NM_024298.4	MBOAT7	-	MBOAT7
	-	NR_073375.1	MCM2	-	MCM2
	-	NM_002388.4	MCM3	-	MCM3
	-	-	-	MDC1	MDC1
	-	NM_002392.5	MDM2	-	MDM2
	-	-	-	MEF2A	MEF2A
	-	XR_926947.1	MICALL2	-	MICALL2
	-	-	-	MIF	MIF
	-	NM_021933.3	MIIP	MIIP	MIIP
	-	-	-	MIR122	MIR122
	-	-	-	MIR1296	MIR1296
	NR_038555	-	-	MIR142	MIR142
	NR_038517	-	-	MIR181A-1,MIR181B-1	MIR181A-1,MIR181B-1
	NR_038526	-	-	MIR199A-2	MIR199A-2
	NR_038569	-	-	MIR328	MIR328
	-	NM_005664.3	MKRN3	-	MKRN1
	-	-	-	-	MMP25
	-	NM_002424.2	MMP8	-	MMP8
	-	NM_004994.2	MMP9	MMP9	MMP9
	-	NM_000502.4	EPX	-	MPO
	-	NM_023936.1	MRPS34	MRPS34	MRPS34
	-	-	-	-	MRVI1
	-	NM_021950.3	MS4A1	MS4A1	MS4A1
	-	-	-	MT-III	MT-III
	-	NM_002463.1	MX2	MX1,MX2	MX1,MX2
	-	NM_002463.1	MX2	MX1,MX2	MX1,MX2
	-	NM_014520.3	MYBBP1A	-	MYBBP1A
	-	-	-	MYBL2	MYBL2
	-	-	-	MYBL2	MYBL2
	-	-	-	MYH1	MYH1
	-	NM_022844.2	MYH11	-	MYH9
	-	NM_014652.3	IPO13	MYL1	MYL1
	-	NM_181526.2	MYL9	MYL9	MYL9
	-	NM_181526.2	MYL9	MYL9	MYL9
	-	NM_014435.3	NAAA	-	NAAA
	-	NM_052876.3	NACC1	-	NACC1
	-	NM_052876.3	NACC1	-	NACC1
	NM_001195360	-	-	NAT9	NAT9
	-	XM_011533537.1	NBEAL2	-	NBEAL2
	-	NM_000265.5	NCF1	NCF1	NCF1
	NM_001123142	-	-	NCF2	NCF2
	-	None	-	NCOA4	NCOA4
	-	NM_015456.4	NELFB	-	NELFB
	-	NM_032442.2	NEURL4	-	NEURL4
	-	NM_001128147.2	NF1	-	NF1
	-	-	-	NFE2	NFE2
	-	NM_020529.2	NFKBIA	NFKBIA	NFKBIA
	-	NM_020529.2	NFKBIA	NFKBIA	NFKBIA
	-	NM_004556.2	NFKBIE	-	NFKBIE
	-	-	-	-	NHSL2
	-	-	-	NKG7	NKG7
	-	-	-	NKG7	NKG7
	NM_214016_1	-	-	NKL	NKL
	-	NM_006433.4	GNLY	NKL	NKL
	NM_001278781	-	-	NLRC5	NLRC5
	-	NM_002513.2	NME3	NME3	NME3
	-	XM_011514002.1	NNT	-	NNT
	-	-	-	NOD1	NOD1
	-	NM_000625.4	NOS2	NOS2	NOS2
	-	NM_000625.4	NOS2	NOS2	NOS2
	-	NM_007121.5	NR1H2	-	NR1H2
	-	NM_007121.5	NR1H2	-	NR1H2
	NM_214042	-	-	NTAN1	NTAN1
	-	None	-	NUCB1	NUCB1
	-	NM_006600.3	NUDC	NUDC	NUDC
	NM_001244247	-	-	NUDT21	NUDT21
	-	None	-	-	NUDT4
	-	-	-	OAS1	OAS1
	NM_001031796_1	-	-	OAS2	OAS2
	-	NM_004152.3	OAZ1	OAZ1	OAZ1
	-	-	-	-	OBSCN
	-	XM_005252337.3	OPTN	OPTN	OPTN
	-	XM_006719224.1	OSBPL8	-	OSBPL8
	-	NR_003089.1	OTUB1	OTUB1	OTUB1
	-	-	-	P2RY11	P2RY11
	-	NM_012387.2	PADI4	-	PADI4
	-	NM_012387.2	PADI4	-	PADI4
	-	-	-	-	PARP3
	-	-	-	-	PARP3
	-	-	-	PCD1E	PCD1E
	-	NM_032223.3	PCNXL3	-	PCNXL3
	-	XM_005257549.1	PCTP	-	PCTP
	-	-	-	-	PCYOX1L
	NM_001025220	-	-	PDCD1LG2	PDCD1LG2
	-	None	-	PDE4B	PDE4B
	-	-	-	-	PDE8B
	-	NM_004911.4	PDIA4	PDIA4	PDIA4
	-	NM_005742.3	PDIA6	PDIA6	PDIA6
	-	None	-	-	PDZD2
	-	XM_005254675.3	PEAK1	PEAK1	PEAK1
	-	NM_000442.4	PECAM1	PECAM1	PECAM1
	-	XM_011538488.1	PFKM	-	PFKL
	-	NM_173582.4	PGM2L1	-	PGM2L1
	-	XR_941597.1	PHF11	PHF11	PHF11
	-	NM_024297.2	PHF23	PHF23	PHF23
	NM_001185103	-	-	PHF6	PHF6
	-	-	-	-	PHOSPHO1
	-	-	-	PIGE-108A11.3	PIGE-108A11.3
	-	NM_017916.2	PIH1D1	PIH1D1	PIH1D1
	-	-	-	-	PIM1
	-	-	-	-	PIM3
	-	NM_213560.1	PKN1	-	PKN1
	-	NM_001898.2	CST1	-	PLA2G6
	-	NM_002659.3	PLAUR	-	PLAUR
	-	-	-	-	PLCB2
	-	NR_027774.1	PLEKHM1	-	PLEKHM1
	-	NM_016274.5	PLEKHO1	-	PLEKHO1
	NM_001031778	-	-	PLIN3	PLIN3
	NM_001031778	-	-	PLIN3	PLIN3
	-	NM_006622.3	PLK2	-	PLK2
	-	NM_182943.2	PLOD2	-	PLOD1
	-	NM_005393.2	PLXNB3	-	PLXNB3
	-	-	-	PMAIP1	PMAIP1
	-	NM_007254.3	PNKP	-	PNKP
	-	NM_020376.3	PNPLA2	PNPLA2	PNPLA2
	-	NM_001271875.1	CUEDC1	-	POGZ
	-	XR_921722.1	POLR3C	-	POLR3C
	NM_001129959	-	-	POR	POR
	-	NM_005036.4	PPARA	PPARD	PPARD
	-	NM_000943.4	PPIC	-	PPIC
	-	NM_206876.1	PPP1CB	PPP1CB	PPP1CB
	-	NM_014330.3	PPP1R15A	-	PPP1R15A
	-	NM_024607.3	PPP1R3B	-	PPP1R3B
	-	NM_178003.2	PPP2R4	-	PPP2R4
	-	NM_002721.4	PPP6C	PPP6C	PPP6C
	-	None	-	PPP6R2	PPP6R2
	-	NM_005809.5	PRDX2	PRDX2	PRDX2
	-	NM_005041.4	PRF1	-	PRF1
	-	NM_005041.4	PRF1	-	PRF1
	-	NM_014502.4	PRPF19	PRPF19	PRPF19
	-	NM_005865.3	PRSS16	-	PRSS16
	-	XM_006721520.1	ARRB2	PSMB6	PSMB6
	-	NM_001184744.1	PTH1R	PTH1R	PTH1R
	-	NM_080685.2	PTPN13	-	PTPN13
	-	None	-	-	PTPRE
	-	XM_005268023.3	SPTB	-	PYGM
	-	NM_004160.4	PYY	PYY	PYY
	-	NM_001076786.2	QSER1	-	QSER1
	-	NM_138774.3	R3HDM4	-	R3HDM4
	-	NM_004218.3	RAB11B	RAB11B	RAB11B
	-	-	-	-	RAB3IL1
	-	NM_024718.4	RABL6	-	RABL6
	-	NM_006265.2	RAD21	-	RAD21
	-	NM_001243786.1	RAG2	RAG2	RAG2
	-	None	-	-	RALB
	-	None	-	-	RALGDS
	-	XM_011515652.1	RAPGEF5	-	RAPGEF5
	-	NM_145313.3	RASGEF1A	-	RASGEF1A
	-	NM_000321.2	RB1	RB1	RB1
	-	-	-	-	RBCK1
	-	NM_017495.5	RBM38	RBM38	RBM38
	-	NM_006744.3	RBP4	RBP4	RBP4
	-	-	-	-	RECQL4
	-	-	-	-	REEP1
	NM_001244227	-	-	RGC32	RGC32
	-	NM_002922.3	RGS1	-	RGS1
	-	NM_002928.3	RGS16	RGS16	RGS16
	-	NM_130782.2	RGS18	RGS18	RGS18
	NM_214378	-	-	RH	RH
	-	-	-	-	RHBDF2
	-	NM_021205.5	RHOU	-	RHOU
	-	NM_024832.3	RIN3	-	RIN3
	-	-	-	-	RIPK3
	-	NM_020639.2	RIPK4	-	RIPK4
	-	NM_022780.3	RMND5A	-	RMND5A
	-	-	-	RNASEL	RNASEL
	-	NM_014868.4	RNF10	-	RNF10
	-	-	-	RNF181	RNF181
	-	XR_941091.1	RNF44	-	RNF44
	-	NR_046480.1	ROGDI	-	ROGDI
	-	NR_046480.1	ROGDI	-	ROGDI
	NM_001044543_1	-	-	RPL10	RPL10
	-	NM_000975.3	RPL11	RPL11	RPL11
	-	-	-	-	RPL18A
	-	-	-	RPL3	RPL3
	-	-	-	RPL35	RPL35
	-	NM_001024662.1	RPL6	RPL6	RPL6
	-	NM_033301.1	RPL8	-	RPL8
	-	-	-	RPLP2	RPLP2
	NM_213941_1	-	-	RPN2	RPN2
	-	-	-	RPS10	RPS10
	-	-	-	RPS15	RPS15
	-	NM_001009.3	RPS5	-	RPS5
	-	NM_004586.2	RPS6KA3	RPS6KA1	RPS6KA1
	-	-	-	RPSA	RPSA
	-	NM_058192.2	RPUSD1	-	RPUSD1
	-	NM_004587.2	RRBP1	-	RRBP1
	-	NM_004587.2	RRBP1	-	RRBP1
	-	-	-	RSAD2	RSAD2
	-	-	-	RSAD2	RSAD2
	-	-	-	-	RTF1
	-	-	-	-	RTF1
	-	-	-	-	RUNX3
	-	NM_021976.4	RXRB	RXRB	RXRB
	-	-	-	S100A8	S100A8
	-	-	-	S100A8	S100A8
	-	-	-	S100A9	S100A9
	-	-	-	S100A9	S100A9
	-	NM_030760.4	S1PR5	S1PR5	S1PR5
	-	NM_001277185.1	SAMD3	-	SAMD3
	-	NM_005146.4	SART1	-	SART1
	-	NM_005146.4	SART1	-	SART1
	-	NM_021818.3	SAV1	-	SAV1
	-	XM_005261935.1	SBF1	SBF1	SBF1
	-	NM_021228.2	SCAF1	-	SCAF1
	-	NM_005506.3	SCARB2	SCARB2	SCARB2
	-	NM_021626.2	SCPEP1	-	SCPEP1
	-	NM_016547.2	SDF4	-	SDF4
	-	XM_005245438.1	SELP	SELP	SELP
	-	-	-	-	SEMA4D
	-	NM_153619.1	SEMA6D	-	SEMA6D
	NM_001097460	-	-	SEPX1	SEPX1
	-	NM_001127702.1	SERPINA1	SERPINA1	SERPINA1
	-	NM_001085.4	SERPINA3	-	SERPINA3
	-	NM_001085.4	SERPINA3	SERPINA3-2	SERPINA3-2
	-	NM_030666.3	SERPINB1	-	SERPINB1
	NM_001111256	-	-	SERPINB9	SERPINB9
	NM_213910	-	-	SERPINE1	SERPINE1
	-	NM_000062.2	SERPING1	SERPING1	SERPING1
	-	NM_000062.2	SERPING1	SERPING1	SERPING1
	NM_001244132	-	-	SERPINH1	SERPINH1
	-	NM_144665.3	SESN3	-	SESN3
	-	-	-	-	SESN3
	-	NM_003011.3	SET	SET	SET
	-	NM_138484.4	SGOL1	-	SGOL1
	-	NM_138484.4	SGOL1	-	SGOL1
	-	NM_003023.4	SH3BP2	-	SH3BP2
	-	NM_018986.3	SH3TC1	-	SH3TC1
	-	XM_006715441.2	SHPRH	-	SHPRH
	-	-	-	SIGLEC-1	SIGLEC-1
	-	-	-	SIGLEC-1	SIGLEC-1
	-	XM_005274189.2	SIPA1	-	SIPA1
	-	XM_006723016.1	RINL	SIRT2	SIRT2
	-	NM_006929.4	SKIV2L	SKIV2L	SKIV2L
	-	None	-	SLA-6,SLA-7	SLA-6,SLA-7
	-	-	-	SLA-8	SLA-8
	-	-	-	SLA-DMA	SLA-DMA
	NM_213821_1	-	-	SLC11A1	SLC11A1
	NM_213821_1	-	-	SLC11A1	SLC11A1
	-	-	-	-	SLC14A1
	-	NM_018420.2	SLC22A15	-	SLC22A15
	-	-	-	-	SLC22A23
	-	NM_152685.3	SLC23A1	-	SLC23A1
	-	-	-	-	SLC25A14
	-	-	-	-	SLC25A21
	-	NM_031481.2	SLC25A18	-	SLC25A22
	-	-	-	SLC25A25	SLC25A25
	-	NM_031212.3	SLC25A28	-	SLC25A28
	-	-	-	-	SLC25A37
	NM_001244966	-	-	SLC25A39	SLC25A39
	-	None	-	-	SLC29A1
	-	-	-	-	SLC2A3
	-	-	-	-	SLC2A3
	-	XM_011532961.1	SLC30A6	SLC30A6	SLC30A6
	NM_001137623	-	-	SLC30A6	SLC30A6
	-	NM_006979.2	SLC39A7	SLC39A7	SLC39A7
	-	NM_033102.2	SLC45A3	-	SLC45A3
	-	-	-	-	SLC4A1
	-	NM_001045.5	SLC6A4	-	SLC6A4
	-	NM_003064.3	SLPI	-	SLPI
	-	NM_005359.5	SMAD4	SMAD4	SMAD4
	-	XM_005269104.1	SMARCC2	-	SMARCC2
	-	-	-	-	SMC1A
	-	-	-	SMOX	SMOX
	-	NR_030717.1	SNAPC2	-	SNAPC2
	-	XM_011540105.1	SNCG	SNCG	SNCG
	NM_001243653	-	-	SNRPD2	SNRPD2
	NM_001123196	-	-	SOCS3	SOCS3
	-	-	-	-	SOX6
	-	NM_003120.2	SPI1	SPI1	SPI1
	-	None	-	SPINK4	SPINK4
	-	None	-	SPINK4	SPINK4
	-	XM_011523384.1	SPIRE2	-	SPIRE2
	-	NM_032840.2	SPRYD3	SPRYD3	SPRYD3
	-	XM_005268023.3	SPTB	-	SPTB
	-	XM_005268023.3	SPTB	-	SPTB
	-	-	-	SQRDL	SQRDL
	-	-	-	-	SRC
	NM_214157_1	-	-	SREBF1	SREBF1
	-	XM_011538698.1	STAT2	STAT2	STAT2
	-	XM_005274200.2	STX3	-	STX3
	-	NM_004604.4	STX4	-	STX4
	-	-	-	-	STXBP1
	-	NR_073560.1	STXBP2	-	STXBP2
	NM_213765	-	-	SULT1A1	SULT1A1
	NM_213992_1	-	-	SULT1E1	SULT1E1
	-	NM_032298.2	SYT3	-	SYT3
	-	NM_032943.4	SYTL2	-	SYTL2
	-	NM_015284.3	SZT2	-	SZT2
	-	NM_006342.2	TACC3	-	TACC3
	-	NM_006342.2	TACC3	-	TACC3
	-	None	-	-	TAF1C
	-	NM_006755.1	TALDO1	TALDO1	TALDO1
	-	NM_006024.6	TAX1BP1	-	TAX1BP1
	-	-	-	-	TBKBP1
	-	NM_013351.1	TBX21	-	TBX21
	-	NM_013351.1	TBX21	-	TBX21
	-	-	-	-	TCN1
	-	None	-	-	TCOF1
	NM_214373	-	-	TCTP	TCTP
	-	NM_016111.3	TELO2	-	TELO2
	-	NM_006521.5	TFE3	-	TFE3
	-	-	-	TFRC	TFRC
	-	-	-	-	TGFBI
	-	-	-	-	TGM1
	-	-	-	-	TGM1
	-	-	-	-	TGM3
	-	-	-	-	TGM3
	-	NM_000361.2	THBD	THBD	THBD
	-	NM_003255.4	TIMP2	TIMP2	TIMP2
	-	-	-	-	TIMP3
	-	NM_022164.2	TINAGL1	-	TINAGL1
	-	XM_011534055.1	TKT	TKT	TKT
	-	NM_002392.5	MDM2	-	TLK1
	-	-	-	TLR2	TLR2
	-	-	-	TLR2	TLR2
	-	-	-	TLR4	TLR4
	-	NM_006815.3	TMED2	-	TMED2
	-	None	-	TMEM106A	TMEM106A
	-	-	-	-	TMEM106B
	-	NM_024092.2	TMEM109	-	TMEM109
	-	-	-	-	TMEM236
	NM_001038646	-	-	TMEM57	TMEM57
	-	NM_173804.4	TMEM86B	TMEM86B	TMEM86B
	-	NM_003275.3	TMOD1	-	TMOD1
	-	-	-	-	TMSB15A
	-	-	-	-	TMSB15A
	-	-	-	TNF	TNF
	-	-	-	TNFRSF1A	TNFRSF1A
	-	-	-	TNIP1	TNIP1
	-	-	-	TNIP1	TNIP1
	-	XM_011529031.1	TNNC2	TNNC2	TNNC2
	-	NM_003281.3	TNNI1	TNNI1	TNNI1
	-	None	-	-	TNS3
	-	NM_001067.3	TOP2A	TOPOII	TOPOII
	-	NM_001067.3	TOP2A	TOPOII	TOPOII
	NM_001097483	-	-	TPM1	TPM1
	-	None	-	TPM4	TPM4
	-	None	-	-	TRAF2
	-	NM_006700.2	TRAFD1	-	TRAFD1
	-	NM_018643.3	TREM1	TREM1	TREM1
	-	-	-	-	TREX2
	NM_001123207	-	-	TRIM10	TRIM10
	-	None	-	TRIM21	TRIM21
	-	-	-	-	TRIM25
	-	-	-	-	TRIM25
	-	-	-	-	TRIM6
	-	-	-	-	TRIM68
	-	XM_011529734.1	TRPM2	-	TRPM2
	-	None	-	-	TRPM6
	-	NR_130118.1	TSC22D4	-	TSC22D4
	-	-	-	-	TTYH3
	-	NM_006001.2	TUBA3C	-	TUBA1A
	-	NM_030773.3	TUBB1	TUBB1	TUBB1
	-	XM_011528247.1	TYK2	TYK2	TYK2
	-	XM_005260054.2	UBA52	UBA52	UBA52
	-	None	-	UBB	UBB
	-	-	-	UBE2B	UBE2B
	-	-	-	UBE2L6	UBE2L6
	-	-	-	UCP2	UCP2
	-	NR_046386.1	UHRF2	-	UHRF1
	-	NR_046386.1	UHRF2	-	UHRF1
	-	XM_011514714.1	UHRF1BP1	-	UHRF1BP1
	-	NM_030930.3	UNC93B1	-	UNC93B1
	-	NM_030930.3	UNC93B1	-	UNC93B1
	-	NM_000374.4	UROD	UROD	UROD
	-	-	-	UROS	UROS
	-	NM_007122.4	USF1	USF1	USF1
	-	NM_004651.3	USP11	-	USP11
	NM_213826	-	-	USP18	USP18
	-	XM_006712951.1	USP19	USP19	USP19
	-	NM_006676.7	USP20	-	USP20
	-	NM_015306.2	USP24	-	USP24
	-	XM_011545187.1	USP35	-	USP35
	-	NM_032172.2	USP42	-	USP36
	-	NM_016037.3	UTP11L	UTP11L	UTP11L
	-	NM_025076.4	UXS1	UXS1	UXS1
	NM_001195378	-	-	VARS	VARS
	-	NM_006373.3	VAT1	-	VAT1
	-	NM_001017535.1	VDR	VDR	VDR
	NM_214133	-	-	VNN1	VNN1
	-	NR_110143.1	VNN2	-	VNN2
	-	-	-	VSIG4	VSIG4
	-	-	-	VWF	VWF
	-	-	-	VWF	VWF
	-	-	-	-	WSCD1
	-	None	-	-	XAF1
	-	None	-	-	XAF1
	-	-	-	XBP1	XBP1
	-	NM_018053.3	XKR8	-	XKR8
	-	NM_018053.3	XKR8	-	XKR8
	-	XR_941107.1	RANBP17	-	XPO7
	-	NM_018566.3	YOD1	-	YOD1
	-	-	-	-	ZAP70
	-	None	-	ZBP1	ZBP1
	-	None	-	ZBP1	ZBP1
	-	XR_935793.1	ZBTB32	-	ZBTB32
	-	-	-	-	ZDHHC18
	-	NM_006336.3	ZER1	ZER1	ZER1
	-	NM_006887.4	ZFP36L2	-	ZFP36L2
	-	XM_005268783.3	ZNF385A	-	ZNF385A
	-	NM_017865.3	ZNF692	-	ZNF692
	-	NM_003461.4	ZYX	-	ZYX

## Sheet: Overlapping Genes
	Pig GB	Human GB	Human Gene Name	Genome Annotation	Designated Gene Name
	-	NM_198147.2	ABHD15	-	ABHD15
	-	NM_203380.1	ACSL5	ACSL1	ACSL1
	-	-	-	-	ARHGAP6
	-	XM_011544865.1	ATG2A	ATG2A	ATG2A
	-	NM_138456.3	BATF2	-	BATF2
	-	-	-	-	CALD1
	-	NM_173090.1	CAPN3	CAPN3	CAPN3
	-	NM_001565.3	CXCL10	CCL5	CCL5
	-	None	-	CCR1,XCR1	CCR1,XCR1
	NM_001025221	-	-	CD274	CD274
	-	NM_033489.2	CDK11B	-	CDK11B
	-	-	-	-	CH242-197H16.1
	NM_001244350_2	-	-	CMBL	CMBL
	-	XM_006722503.1	CNDP2	CNDP2	CNDP2
	-	None	-	CTSB	CTSB
	-	NM_001565.3	CXCL10	CXCL10	CXCL10
	-	NM_001350.4	DAXX	-	DAXX
	NM_001243452	-	-	DDIT4	DDIT4
	-	NM_001291510.1	DDX60L	-	DDX60
	-	NM_024119.2	DHX58	DHX58	DHX58
	-	-	-	-	DUSP15
	-	NM_015837.2	FCN2	FCN1	FCN1
	-	XR_243205.1	FES	-	FES
	-	NM_005803.2	FLOT1	FLOT1	FLOT1
	-	NM_001199206.1	IZUMO1R	FOLR1	FOLR1
	-	NM_015675.3	GADD45B	-	GADD45B
	-	NM_000156.5	GAMT	-	GAMT
	-	-	-	-	GAS7
	-	None	-	GPR56	GPR56
	-	-	-	GPR84	GPR84
	-	NM_006144.3	GZMA	GZMA	GZMA
	-	NM_021958.3	HLX	-	HLX
	-	NM_001257407.1	IL4R	IL4R	IL4R
	-	NM_199187.1	KRT18	-	KRT18
	NM_001011507	-	-	LAMP-1	LAMP-1
	-	NM_015907.2	LAP3	-	LAP3
	NM_001206354	-	-	LDLR	LDLR
	-	NM_012318.2	LETM1	LETM1	LETM1
	-	XM_005256770.1	LGALS9C	LGALS9	LGALS9
	-	None	-	LOC595122	LOC595122
	-	-	-	LRPAP1	LRPAP1
	-	NM_001063.3	TF	LTF	LTF
	-	-	-	MAP2K2	MAP2K2
	-	NM_002463.1	MX2	MX1,MX2	MX1,MX2
	-	-	-	MYBL2	MYBL2
	-	NM_181526.2	MYL9	MYL9	MYL9
	-	NM_052876.3	NACC1	-	NACC1
	-	NM_020529.2	NFKBIA	NFKBIA	NFKBIA
	-	-	-	NKG7	NKG7
	NM_214016_1	-	-	NKL	NKL
	-	NM_000625.4	NOS2	NOS2	NOS2
	-	NM_007121.5	NR1H2	-	NR1H2
	-	NM_012387.2	PADI4	-	PADI4
	-	-	-	-	PARP3
	NM_001031778	-	-	PLIN3	PLIN3
	-	NM_005041.4	PRF1	-	PRF1
	-	NR_046480.1	ROGDI	-	ROGDI
	-	NM_004587.2	RRBP1	-	RRBP1
	-	-	-	RSAD2	RSAD2
	-	-	-	-	RTF1
	-	-	-	S100A8	S100A8
	-	-	-	S100A9	S100A9
	-	NM_005146.4	SART1	-	SART1
	-	NM_000062.2	SERPING1	SERPING1	SERPING1
	-	NM_144665.3	SESN3	-	SESN3
	-	NM_138484.4	SGOL1	-	SGOL1
	-	-	-	SIGLEC-1	SIGLEC-1
	NM_213821_1	-	-	SLC11A1	SLC11A1
	-	-	-	-	SLC2A3
	-	None	-	SPINK4	SPINK4
	-	XM_005268023.3	SPTB	-	SPTB
	-	NM_006342.2	TACC3	-	TACC3
	-	-	-	-	TGM1
	-	-	-	-	TGM3
	-	-	-	TLR2	TLR2
	-	-	-	-	TMSB15A
	-	-	-	TNIP1	TNIP1
	-	NM_001067.3	TOP2A	TOPOII	TOPOII
	-	-	-	-	TRIM25
	-	NR_046386.1	UHRF2	-	UHRF1
	-	NM_030930.3	UNC93B1	-	UNC93B1
	-	-	-	VWF	VWF
	-	None	-	-	XAF1
	-	NM_018053.3	XKR8	-	XKR8
	-	None	-	ZBP1	ZBP1
