# Supplementary material for: Gene expression analysis of whole blood RNA from pigs infected with low and high pathogenic African swine fever viruses
Source: Sci Rep. 2017 Aug 31;7:10115. doi: 10.1038/s41598-017-10186-4 (PMC5579198; doi:10.1038/s41598-017-10186-4)
Supplement: Supplementary file 5 — Table S9 [file 41598_2017_10186_MOESM5_ESM.xls]

## Sheet: Summary
Gene expression analysis of whole blood RNA from pigs infected with low and high pathogenic African swine fever viruses
Crystal Jaing1,*, Raymond R.R. Rowland2, Jonathan E. Allen3, Andrea Certoma4, James B. Thissen1, John Bingham4, Brenton Rowe4, John R. White4, James W. Wynne4, Dayna Johnson4, Natasha N. Gaudreault2, David T. Williams4
SupplementaryTable S9. QPCR confirmation of differentially expressed genes in both OURT and GRG.
New Updated Data
	RNAseq	qPCR						RNAseq Original	RNAseq New	qPCR Original	qPCR New
Gene symbol	OURT-88/3						Gene symbol	OURT-88/3
	3dpi							3dpi
NKG7		2.1185					NKG7	1.15373		2.1185	2.1185
GZMA		2.90666					GZMA	1.3699		2.90666	2.90666
NKL		2.79826					NKL	1.2122		2.79826	2.79826
CCL5		2.65126					CCL5	1.22044		2.65126	2.65126
GPR56		1.85392					GPR56	1.13568		1.63204	1.85392
CXCL10		1.79487					CXCL10	1.00528		1.79487	1.79487
XKR8		0.954662					XKR8	4.0736		0.955671	0.954662
NOS2		2.37818					NOS2			2.37818	2.37818
IL2RB		1.87587					IL2RB			1.87587	1.87587
S100A8		0.521454					S100A8			0.299577	0.521454
SPTB		2.10394					SPTB	-2.85452		2.10394	2.10394
CX3CR1		2.29564					CX3CR1	2.23044		2.07376	2.29564
	RNAseq	qPCR						RNAseq Original	RNAseq New	qPCR Original	qPCR New
Gene symbol	OURT-88/3						Gene symbol	OURT-88/3
	7dpi							7dpi
NKG7		1.90661					NKG7	1.59555		1.90661	1.90661
GZMA		2.93562					GZMA	1.96745		2.93562	2.93562
NKL		2.62562					NKL	1.85867		2.62562	2.62562
CCL5		2.99964					CCL5	2.26764		2.99964	2.99964
GPR56		3.32296					GPR56	2.28251		2.91353	3.32296
CXCL10		-0.835843					CXCL10			-0.836983	-0.835843
XKR8		0.297901					XKR8			0.297901	0.297901
NOS2		2.29392					NOS2	1.70623		2.29392	2.29392
IL2RB		1.91469					IL2RB	1.89682		1.91469	1.91469
S100A8		0.0124893					S100A8			-0.396935	0.0124893
SPTB		0.670457					SPTB	-1.09593		0.672407	0.670457
CX3CR1		3.56444					CX3CR1	3.04446		3.15502	3.56444
	RNAseq	qPCR						RNAseq Original	RNAseq New	qPCR Original	qPCR New
Gene symbol	OURT-88/3						Gene symbol	OURT-88/3
	14dpi							14dpi
NKG7		1.25065					NKG7	1.18023		1.25065	1.25065
GZMA		1.02872					GZMA	1.01039		1.02872	1.02872
NKL		1.8141					NKL	1.37898		1.8141	1.8141
CCL5		2.06353					CCL5	1.70951		2.06353	2.06353
GPR56		3.01652					GPR56	2.27627		3.09865	3.01652
CXCL10		-1.22845					CXCL10			-1.23357	-1.22845
XKR8		0.106947					XKR8			0.109139	0.106947
NOS2		1.76711					NOS2	1.5201		1.76711	1.76711
IL2RB		0.947696					IL2RB			0.947696	0.947696
S100A8		1.1346					S100A8	1.07907		1.21673	1.1346
SPTB		0.94662					SPTB			0.94662	0.94662
CX3CR1		2.85359					CX3CR1	2.71348		2.93572	2.85359
	RNAseq	qPCR						RNAseq Original	RNAseq New	qPCR Original	qPCR New
Gene symbol	OURT-88/3						Gene symbol	OURT-88/3
	28dpi							28dpi
NKG7		1.30737					NKG7			1.30737	1.30737
GZMA		2.04966					GZMA			2.04966	2.04966
NKL		1.5175					NKL			1.5175	1.5175
CCL5		1.58684					CCL5			1.58684	1.58684
GPR56		2.1729					GPR56	1.17		1.92131	2.1729
CXCL10		-1.62196					CXCL10			-1.6352	-1.62196
XKR8		0.331861					XKR8			0.331861	0.331861
NOS2		1.85413					NOS2			1.85413	1.85413
IL2RB		0.974856					IL2RB			0.974856	0.974856
S100A8		-0.0471783					S100A8			-0.298773	-0.0471783
SPTB		0.777176					SPTB			0.774274	0.777176
CX3CR1		3.19072					CX3CR1	2.36		2.93913	3.19072
	RNAseq	qPCR						RNAseq Original	RNAseq New	qPCR Original	qPCR New
Gene symbol	GRG2007						Gene symbol	GRG2007
	ED							ED
NKG7		3.13759					NKG7	3.25414		3.13759	3.13759
GZMA		3.78603					GZMA	4.68908		3.78603	3.78603
NKL		3.85875					NKL	5.15181		3.85875	3.85875
CCL5		3.64309					CCL5	3.96776		3.64309	3.64309
GPR56		2.02318					GPR56	2.47115		2.77391	2.02318
CXCL10		3.16685					CXCL10	2.91407		3.16685	3.16685
XKR8		0.220705					XKR8	3.18233		-0.0816712	0.220705
NOS2		3.07674					NOS2	2.92948		3.07674	3.07674
IL2RB		2.56439					IL2RB	2.94095		2.56439	2.56439
S100A8		3.46371					S100A8	4.62343		4.21445	3.46371
SPTB		-0.000262807					SPTB	-2.85452		0.00735614	-0.000262807
CX3CR1							CX3CR1

## Sheet: GRG_Calc
GRG Day 0
Assay	GRG 13	GRG 14	GRG 16	Avg Ct		Assay	ΔCt	ΔΔCt	Exprs Fold Change	Log2FoldChange
NKG7	28.5319	27.9241	25.8867	27.4475		NKG7	-3.58587	-3.13759	8.80053	3.13759
SPTB	35.8706	36.7226	35.75	36.1144		SPTB	-0.448017	0.000262807	0.999818	-0.000262807
GZMA	32.9154	31.544	28.8952	31.1182		GZMA	-4.23431	-3.78603	13.7945	3.78603
CD163	35.6517	34.6304	35.388	35.2234		CD163	0.682707	1.13099	0.456603	-1.13099
NKL	25.7713	23.8564	25.6958	25.1078		NKL	-4.30703	-3.85875	14.5078	3.85875
RTF1	ND	ND	ND	ND		RTF1	ND	ND	ND	ND
CXCL10	29.7527	27.2116	28.8708	28.6117		CXCL10	-3.61513	-3.16685	8.98081	3.16685
CCL5	26.829	26.777	23.937	25.8477		CCL5	-4.09137	-3.64309	12.4933	3.64309
XKR8	33.1089	31.3254	31.339	31.9244		XKR8	-0.668985	-0.220705	1.1653	0.220705
NOS2	34.5394	32.7673	31.5121	32.9396		NOS2	-3.52502	-3.07674	8.43706	3.07674
IL2RB	29.8795	28.7833	27.8416	28.8348		IL2RB	-3.01267	-2.56439	5.91504	2.56439
B2M	24.7644	22.8424	19.4379	22.3482		B2M	-0.44828
GRG ED
Assay	GRG 13	GRG 14	GRG 16	Avg Ct
NKG7	22.9158	24.8834	23.7859	23.8617
SPTB	35.5777	35.8652	35.5563	35.6664
GZMA	25.7705	28.0712	26.8099	26.8839
CD163	36.1797	35.7336	35.8051	35.9061
NKL	18.6134	19.8874	23.9016	20.8008
RTF1	ND	ND	ND	ND
CXCL10	23.5505	26.8736	24.5656	24.9966
CCL5	20.6244	22.9023	21.7422	21.7563
XKR8	30.8821	32.0585	30.8258	31.2555
NOS2	28.997	29.4342	29.8125	29.4146
IL2RB	25.0177	26.9141	25.5346	25.8221
B2M	21.9748	23.9451	19.78	21.8999
GRG Day 0
Assay	GRG 13	GRG 14	GRG 16	Avg Ct		Assay	ΔCt	ΔΔCt	Exprs Fold Change	Log2FoldChange
GPR56	30.0636	29.2427	27.5609	28.9557		GPR56	-3.22647	-2.02318	4.06478	2.02318
S100A8	27.7433	26.5663	26.2344	26.848		S100A8	-4.66701	-3.46371	11.0327	3.46371
B2M	25.488	24.0583	24.719	24.7551		B2M	-1.2033
GRG ED
Assay	GRG 13	GRG 14	GRG 16	Avg Ct
GPR56	24.9629	25.9694	26.2556	25.7293
S100A8	22.9242	22.7249	20.8938	22.181
B2M	22.6553	25.4515	22.5486	23.5518

## Sheet: OURT_D3_Calc
OURT Day 0
Assay	OURT 7	OURT 11	OURT 12	Avg Ct		Assay	ΔCt	ΔΔCt	Exprs Fold Change	Log2FoldChange
NKG7	26.6531	24.5877	25.4802	25.5737		NKG7	-1.10734	-2.1185	4.34242	2.1185
SPTB	35.2678	33.7434	35.3924	34.8012		SPTB	-1.09278	-2.10394	4.29883	2.10394
GZMA	30.6542	26.8054	28.8946	28.7847		GZMA	-1.8955	-2.90666	7.49881	2.90666
NKL	24.6671	21.158	21.8409	22.5553		NKL	-1.7871	-2.79826	6.95602	2.79826
CXCL10	27.0835	25.4884	24.7991	25.7903		CXCL10	-0.783711	-1.79487	3.46985	1.79487
CCL5	26.3522	22.5871	23.5005	24.1466		CCL5	-1.6401	-2.65126	6.28216	2.65126
XKR8	31.2073	30.0874	30.3225	30.539		XKR8	0.056502	-0.954662	1.93813	0.954662
NOS2	32.3029	30.1699	31.6856	31.3861		NOS2	-1.36702	-2.37818	5.1988	2.37818
IL2RB	27.9315	25.355	26.727	26.6712		IL2RB	-0.864709	-1.87587	3.67023	1.87587
B2M	18.5466	17.5795	20.3875	18.8379		B2M	1.01116
OURT Day 3
Assay	OURT 7	OURT 11	OURT 12	Avg Ct
NKG7	25.87	23.1886	24.3404	24.4663
SPTB	34.7085	33.1066	33.3102	33.7084
GZMA	28.9401	24.9293	26.7983	26.8892
NKL	23.4646	19.5718	19.2682	20.7682
CXCL10	25.9015	25.2072	23.9111	25.0066
CCL5	24.9351	20.6393	21.9452	22.5065
XKR8	31.3403	30.2513	30.195	30.5955
NOS2	31.3726	28.6915	29.9932	30.0191
IL2RB	27.3006	24.7382	25.3807	25.8065
B2M	20.7623	18.8678	19.917	19.849
OURT Day 0
Assay	OURT 7	OURT 11	OURT 12	Avg Ct		Assay	ΔCt	ΔΔCt	Exprs Fold Change	Log2FoldChange
GPR56	29.9969	27.7945	29.565	29.1188		GPR56	-1.76592	-1.85392	3.61481
S100A8	25.9768	24.8857	24.7801	25.2142		S100A8	-0.433456	-0.521454	1.4354	0.521454
CX3CR1	30.307	27.8911	30.0424	29.4135		CX3CR1	-2.20764	-2.29564	4.90971	2.29564
B2M	22.5894	20.6201	20.8391	21.3495		B2M	0.0879981
OURT Day 3
Assay	OURT 7	OURT 11	OURT 12	Avg Ct
GPR56	29.0059	26.1226	26.9301	27.3529
S100A8	25.3994	24.9662	23.9766	24.7808
CX3CR1	29.0457	25.6135	26.9584	27.2059
B2M	23.1308	20.9492	20.2326	21.4375

## Sheet: OURT_D7_Calc
OURT Day 0
Assay	OURT 7	OURT 11	OURT 12	Avg Ct		Assay	ΔCt	ΔΔCt	Exprs Fold Change	Log2FoldChange
NKG7	26.6531	24.5877	25.4802	25.5737		NKG7	-2.06582	-1.90661	3.74927	1.90661
SPTB	35.2678	33.7434	35.3924	34.8012		SPTB	-0.829662	-0.670457	1.59158	0.670457
GZMA	30.6542	26.8054	28.8946	28.7847		GZMA	-3.09483	-2.93562	7.65087	2.93562
NKL	24.6671	21.158	21.8409	22.5553		NKL	-2.78483	-2.62562	6.17151	2.62562
CXCL10	27.0835	25.4884	24.7991	25.7903		CXCL10	0.676638	0.835843	0.560256	-0.835843
CCL5	26.3522	22.5871	23.5005	24.1466		CCL5	-3.15884	-2.99964	7.99798	2.99964
XKR8	31.2073	30.0874	30.3225	30.539		XKR8	-0.457106	-0.297901	1.22935	0.297901
NOS2	32.3029	30.1699	31.6856	31.3861		NOS2	-2.45312	-2.29392	4.90386	2.29392
IL2RB	27.9315	25.355	26.727	26.6712		IL2RB	-2.0739	-1.91469	3.77034	1.91469
B2M	18.5466	17.5795	20.3875	18.8379		B2M	-0.159205
OURT Day 7
Assay	OURT 7	OURT 11	OURT 12	Avg Ct
NKG7	24.1515	22.833	23.539	23.5078
SPTB	34.8911	33.6817	33.3418	33.9715
GZMA	26.5996	24.0636	26.4066	25.6899
NKL	21.458	19.3438	18.5096	19.7705
CXCL10	27.3528	25.951	26.097	26.467
CCL5	22.5934	20.0009	20.3689	20.9878
XKR8	30.281	29.7884	30.1764	30.0819
NOS2	29.2502	28.4729	29.0759	28.933
IL2RB	25.6123	23.9848	24.1947	24.5973
B2M	17.7681	17.8158	20.4521	18.6787
OURT Day 0
Assay	OURT 7	OURT 11	OURT 12	Avg Ct		Assay	ΔCt	ΔΔCt	Exprs Fold Change	Log2FoldChange
GPR56	29.9969	27.7945	29.565	29.1188		GPR56	-3.22386	-3.32296	10.0071	3.32296
S100A8	25.9768	24.8857	24.7801	25.2142		S100A8	0.0866114	-0.0124893	1.00869	0.0124893
CX3CR1	30.307	27.8911	30.0424	29.4135		CX3CR1	-3.46534	-3.56444	11.8305	3.56444
B2M	22.5894	20.6201	20.8391	21.3495		B2M	0.0991007
OURT Day 7
Assay	OURT 7	OURT 11	OURT 12	Avg Ct
GPR56	26.4163	25.5574	25.7111	25.8949
S100A8	25.9422	24.7935	25.1667	25.3008
CX3CR1	26.5617	25.1094	26.1734	25.9482
B2M	23.0756	20.5508	20.7195	21.4486

## Sheet: OURT_D14_Calc
OURT Day 0
Assay	OURT 7	OURT 11	OURT 12	Avg Ct		Assay	ΔCt	ΔΔCt	Exprs Fold Change	Log2FoldChange
NKG7	26.6531	24.5877	25.4802	25.5737		NKG7	-0.763445	-1.25065	2.37948	1.25065
SPTB	35.2678	33.7434	35.3924	34.8012		SPTB	-0.459419	-0.94662	1.92735	0.94662
GZMA	30.6542	26.8054	28.8946	28.7847		GZMA	-0.541517	-1.02872	2.04021	1.02872
NKL	24.6671	21.158	21.8409	22.5553		NKL	-1.3269	-1.8141	3.5164	1.8141
CXCL10	27.0835	25.4884	24.7991	25.7903		CXCL10	1.71565	1.22845	0.426777	-1.22845
CCL5	26.3522	22.5871	23.5005	24.1466		CCL5	-1.57633	-2.06353	4.18007	2.06353
XKR8	31.2073	30.0874	30.3225	30.539		XKR8	0.380253	-0.106947	1.07695	0.106947
NOS2	32.3029	30.1699	31.6856	31.3861		NOS2	-1.27991	-1.76711	3.40371	1.76711
IL2RB	27.9315	25.355	26.727	26.6712		IL2RB	-0.460496	-0.947696	1.92879	0.947696
B2M	18.5466	17.5795	20.3875	18.8379		B2M	0.4872
OURT Day 14
Assay	OURT 7	OURT 11	OURT 12	Avg Ct
NKG7	25.5431	24.3256	24.5619	24.8102
SPTB	34.912	33.1841	34.9293	34.3418
GZMA	29.8103	26.4228	28.4966	28.2432
NKL	22.8569	20.9479	19.8804	21.2284
CXCL10	28.0975	27.4603	26.9601	27.506
CCL5	23.9978	21.9585	21.7546	22.5703
XKR8	31.3849	30.7267	30.6463	30.9193
NOS2	30.8148	29.5931	29.9108	30.1062
IL2RB	27.2162	25.7642	25.6517	26.2107
B2M	19.2036	17.9946	20.777	19.3251
OURT Day 0
Assay	OURT 7	OURT 11	OURT 12	Avg Ct		Assay	ΔCt	ΔΔCt	Exprs Fold Change	Log2FoldChange
GPR56	29.9969	27.7945	29.565	29.1188		GPR56	-2.36209	-3.01652	8.09211	3.01652
S100A8	25.9768	24.8857	24.7801	25.2142		S100A8	-0.480169	-1.1346	2.19557	1.1346
CX3CR1	30.307	27.8911	30.0424	29.4135		CX3CR1	-2.19916	-2.85359	7.22797	2.85359
B2M	22.5894	20.6201	20.8391	21.3495		B2M	0.654429
OURT Day 14
Assay	OURT 7	OURT 11	OURT 12	Avg Ct
GPR56	26.9283	27.0702	26.2716	26.7567
S100A8	24.9437	24.583	24.6754	24.734
CX3CR1	27.5522	27.1305	26.9604	27.2144
B2M	23.245	21.5406	21.2263	22.004

## Sheet: OURT_D28_Calc
OURT Day 0
Assay	OURT 7	OURT 11	OURT 12	Avg Ct		Assay	ΔCt	ΔΔCt	Exprs Fold Change	Log2FoldChange
NKG7	26.6531	24.5877	25.4802	25.5737		NKG7	-1.37093	-1.30737	2.4749	1.30737
SPTB	35.2678	33.7434	35.3924	34.8012		SPTB	-0.84074	-0.777176	1.71377	0.777176
GZMA	30.6542	26.8054	28.8946	28.7847		GZMA	-2.11322	-2.04966	4.14008	2.04966
NKL	24.6671	21.158	21.8409	22.5553		NKL	-1.58107	-1.5175	2.86295	1.5175
CXCL10	27.0835	25.4884	24.7991	25.7903		CXCL10	1.5584	1.62196	0.324893	-1.62196
CCL5	26.3522	22.5871	23.5005	24.1466		CCL5	-1.6504	-1.58684	3.00391	1.58684
XKR8	31.2073	30.0874	30.3225	30.539		XKR8	-0.395426	-0.331861	1.25864	0.331861
NOS2	32.3029	30.1699	31.6856	31.3861		NOS2	-1.91769	-1.85413	3.61533	1.85413
IL2RB	27.9315	25.355	26.727	26.6712		IL2RB	-1.03842	-0.974856	1.96545	0.974856
B2M	18.5466	17.5795	20.3875	18.8379		B2M	-0.0635643
OURT Day 28
Assay	OURT 7	OURT 11	OURT 12	Avg Ct
NKG7	23.8634	23.8664	24.8784	24.2027
SPTB	35.0213	32.9034	33.9567	33.9605
GZMA	26.5254	25.5955	27.8937	26.6715
NKL	21.4145	20.8161	20.6921	20.9743
CXCL10	28.0608	25.6815	28.3039	27.3487
CCL5	22.8221	22.1859	22.4806	22.4962
XKR8	29.9232	30.3615	30.1462	30.1436
NOS2	28.8059	29.0819	30.5175	29.4684
IL2RB	25.4638	25.4552	25.9793	25.6328
B2M	17.4198	18.4613	20.4418	18.7743
OURT Day 0
Assay	OURT 7	OURT 11	OURT 12	Avg Ct		Assay	ΔCt	ΔΔCt	Exprs Fold Change	Log2FoldChange
GPR56	29.9969	27.7945	29.565	29.1188		GPR56	-2.57928	-2.1729	4.5093	2.1729
S100A8	25.9768	24.8857	24.7801	25.2142		S100A8	-0.359201	0.0471783	0.967827	-0.0471783
CX3CR1	30.307	27.8911	30.0424	29.4135		CX3CR1	-3.5971	-3.19072	9.13067	3.19072
B2M	22.5894	20.6201	20.8391	21.3495		B2M	-0.40638
OURT Day 28
Assay	OURT 7	OURT 11	OURT 12	Avg Ct
GPR56	25.8059	26.4662	27.3464	26.5395
S100A8	24.9022	24.9119	24.751	24.855
CX3CR1	24.4878	25.841	27.1204	25.8164
B2M	21.3056	20.6715	20.8524	20.9431
